# Supplementary material for: Helping primary care providers recognize and respond to medication non-adherence and drug-drug interactions: A randomized-controlled clinical utility trial in a value-based care setting
Source: PLoS One. 2026 Mar 16;21(3):e0344906. doi: 10.1371/journal.pone.0344906 (PMC12991271; doi:10.1371/journal.pone.0344906)
Supplement: S3 File — (CSV) [file pone.0344906.s003.csv]

	sysid	cpv_type	cpv_area	round	hx_assocsx_local	hx_assocsx_systemic	hx_badhabits	hx_chfcomp_onset	hx_chfcomp_sever	hx_fmhx	hx_meds_allergy	hx_meds_spec	hx_pmhx_dse	hx_pmhx_surg	hx_priortx	hx_pshx_dietexrcise	hx_pshx_occupation	hx_ros	hx_vax	pe_abd	pe_bp	pe_cv	pe_derm	pe_ext	pe_general	pe_heent	pe_neck	pe_neuro	pe_psych	pe_pulm	eval_dummy	wrkup_cdmt	wrkup_img_2decho	wrkup_img_2decho_stress	wrkup_img_ct_head	wrkup_img_ecg	wrkup_img_ecg_stress	wrkup_img_mpi	wrkup_img_mri_brain	wrkup_img_us_renal_doppler	wrkup_img_xray_chest	wrkup_lab_a1c	wrkup_lab_abg	wrkup_lab_bnp	wrkup_lab_bnp_pro	wrkup_lab_cbc	wrkup_lab_cmp	wrkup_lab_fbs	wrkup_lab_lipids
0	42	2A	2	1	0	0	1	0	0	1	0	1	1	1	0	0	0	0	0	0	0	1	0	1	1	0	0	1	1	1	0	0	1	0	0	0	0	0	0	0	1	1	0	0	0	1	1	0	1
1	181	3A	3	1	0	0	1	0	0	1	0	1	1	0	0	0	0	0	1	1	0	1	0	1	0	1	0	0	0	1	0	0	1	0	0	0	0	0	0	0	1	0	0	0	0	1	1	0	1
2	46	2A	2	1	0	1	1	0	0	1	0	1	1	0	1	0	1	0	0	1	0	1	0	1	0	0	0	1	0	1	0	0	0	0	0	1	0	0	0	0	0	1	0	0	0	1	1	1	1
3	68	3A	3	2	1	1	1	1	1	1	0	1	0	0	0	1	1	1	1	1	0	1	0	1	0	1	0	0	0	1	0	0	0	0	0	0	0	0	0	0	1	0	0	0	0	1	1	0	0
4	151	3A	3	1	0	0	1	0	1	1	0	1	1	1	0	0	0	0	0	1	0	1	1	1	1	1	0	1	1	1	0	0	0	0	1	0	0	0	0	0	1	1	0	0	0	1	1	0	1
5	58	3A	3	1	1	0	1	0	0	1	1	1	1	0	1	0	1	0	0	1	0	1	1	0	0	1	0	1	1	1	0	0	0	0	0	0	0	0	0	0	1	1	0	0	0	1	1	0	0
6	160	1A	1	2	1	1	1	1	1	1	1	1	1	0	0	0	1	1	0	1	0	1	1	1	0	1	1	1	0	1	0	1	1	0	0	1	0	0	0	0	1	1	0	0	1	1	1	0	1
7	28	1A	1	1	1	1	1	1	1	1	0	1	1	1	0	1	0	0	0	0	0	1	0	1	1	1	0	0	0	1	0	0	0	0	0	0	0	0	0	0	1	0	0	1	0	1	1	0	1
8	108	3A	3	1	1	0	1	0	0	1	0	1	1	0	0	0	0	0	0	1	0	1	1	1	1	1	0	1	1	1	0	0	0	0	0	0	0	0	0	0	1	1	0	0	0	1	1	0	1
9	106	1A	1	1	1	0	0	1	0	1	0	0	1	0	0	0	0	1	0	1	0	1	1	1	1	1	0	1	0	1	0	0	1	0	0	1	0	0	0	0	1	0	0	0	1	1	1	0	0
10	182	2A	2	2	1	1	1	0	0	1	0	0	0	0	1	1	1	0	0	1	0	1	0	0	1	1	0	0	1	1	0	0	0	0	0	0	0	0	0	0	0	1	0	0	1	1	1	0	0
11	24	1A	1	1	0	0	1	1	1	1	0	1	1	0	1	1	1	1	0	1	0	1	0	1	1	1	1	1	0	1	0	0	1	0	0	1	0	0	0	0	1	1	0	1	0	1	1	0	0
12	26	1A	1	1	1	1	1	1	1	1	0	1	1	0	0	1	0	0	0	1	1	1	0	1	0	1	0	0	0	1	0	0	1	0	0	1	0	0	0	0	1	0	0	0	1	1	1	0	0
13	90	2A	2	2	1	1	1	0	0	1	0	1	0	0	1	0	0	0	0	1	0	1	1	1	1	0	0	0	1	1	0	0	0	0	0	1	0	0	0	0	0	1	0	0	0	1	1	0	0
14	153	3A	3	1	0	1	0	0	1	1	0	1	1	0	1	0	0	0	0	1	0	1	1	1	0	1	1	1	0	1	0	0	1	0	0	1	0	0	0	0	1	0	0	0	0	1	1	0	0
15	63	2A	2	2	0	1	1	0	0	1	0	1	1	1	1	0	0	0	0	1	0	1	0	1	0	1	1	0	1	1	0	1	0	0	0	0	0	0	0	0	0	1	0	0	0	1	1	0	1
16	56	2A	2	1	0	0	1	0	0	1	0	1	1	0	1	0	0	0	0	1	0	1	0	1	1	0	1	0	1	1	0	0	0	0	0	0	0	0	0	0	1	1	0	0	0	1	1	0	0
17	36	3A	3	2	1	0	1	0	1	0	0	0	1	0	0	0	0	0	0	1	0	1	0	1	0	0	1	1	1	1	0	0	1	0	0	1	0	0	0	0	1	0	0	1	0	1	1	0	0
18	112	3A	3	1	1	1	1	0	1	1	0	0	1	1	0	0	0	0	1	1	0	1	0	0	0	0	0	0	0	1	0	0	0	0	0	0	0	0	0	0	1	0	0	0	0	0	0	0	0
19	24	2A	2	2	0	0	1	0	0	1	0	1	1	0	1	0	1	0	1	1	0	1	0	1	1	1	0	1	1	1	0	0	0	0	0	1	0	0	0	0	0	1	0	1	0	1	1	0	0
20	127	3A	3	1	1	0	1	1	0	0	0	1	1	0	0	0	1	0	0	0	0	1	1	0	1	0	0	0	0	1	0	0	0	0	0	0	0	0	0	0	1	0	0	0	0	0	0	0	0
21	136	1A	1	1	0	0	0	1	1	1	0	1	0	0	0	1	1	1	0	0	0	1	0	0	0	0	0	0	0	0	0	0	0	0	0	0	0	0	0	0	0	0	0	0	0	0	0	0	0
22	59	3A	3	2	0	0	1	0	1	1	0	0	1	0	0	0	0	0	0	0	1	1	0	1	1	1	0	0	1	1	0	0	0	0	0	0	0	0	0	0	1	0	0	0	0	1	1	0	0
23	117	1A	1	1	1	0	1	0	0	1	0	0	1	1	1	1	0	0	0	1	0	1	1	1	0	0	1	0	1	1	0	0	1	0	0	1	0	0	0	0	1	1	0	0	0	1	1	0	0
24	91	1A	1	1	0	0	0	0	0	1	0	1	1	1	0	0	0	1	0	1	0	1	0	1	0	0	1	0	0	1	0	0	1	0	0	1	0	0	0	0	1	0	0	1	0	1	1	0	0
25	88	3A	3	1	0	1	1	0	1	0	0	1	1	0	0	1	1	0	0	1	0	1	1	1	1	1	0	1	1	1	0	0	0	0	0	0	0	0	0	0	1	1	0	0	0	1	1	0	1
26	94	3A	3	1	1	1	1	1	1	1	0	1	0	0	0	0	0	0	0	0	0	1	0	1	1	1	1	0	0	1	0	0	0	0	0	0	0	0	0	0	1	0	0	0	0	0	0	0	0
27	184	2A	2	2	1	1	1	0	0	1	0	1	1	1	0	1	0	0	0	1	0	1	1	1	1	1	1	1	1	1	0	1	0	0	0	1	0	0	0	0	1	1	0	1	0	1	1	0	1
28	100	1A	1	2	0	0	0	0	0	0	0	0	0	0	0	0	0	0	0	1	0	1	1	1	0	1	1	1	0	1	0	0	1	0	0	0	0	0	0	0	1	1	0	1	0	1	1	0	0
29	169	2A	2	1	0	1	1	0	0	1	0	1	0	0	1	1	0	0	0	1	0	1	1	1	1	1	0	1	0	1	0	0	0	0	0	0	0	0	0	0	0	1	0	0	1	1	1	0	1
30	172	3A	3	2	1	0	1	0	1	0	1	1	1	0	1	1	1	0	0	1	0	1	0	1	1	0	0	0	1	1	0	0	0	0	0	0	0	0	0	0	1	0	0	0	0	0	1	0	1
31	133	1A	1	1	0	0	1	0	0	1	0	1	1	0	0	1	0	1	0	1	0	1	0	1	0	1	0	0	0	1	0	0	1	0	0	1	0	0	0	0	1	0	0	0	0	1	1	1	1
32	123	1A	1	2	0	0	0	0	0	0	0	0	0	0	0	0	0	0	0	1	0	1	1	1	1	1	0	1	0	1	0	1	1	0	0	1	0	0	0	0	1	1	0	1	0	1	1	0	0
33	45	2A	2	1	0	0	1	0	0	0	0	1	1	0	1	0	0	0	0	0	0	1	0	1	0	0	0	0	1	1	0	0	0	0	0	0	0	0	0	0	0	1	0	1	0	1	1	0	1
34	29	2A	2	2	0	0	1	0	0	1	0	1	1	0	1	0	0	0	0	0	0	1	0	1	1	1	0	0	1	1	0	1	1	0	0	0	0	0	0	0	0	1	0	0	0	0	1	0	1
35	29	3A	3	1	0	0	1	0	1	1	0	1	1	0	0	0	0	0	0	1	0	1	0	0	1	1	0	0	1	1	0	0	0	0	0	0	0	0	0	0	1	0	0	0	0	1	1	0	1
36	171	2A	2	2	1	1	1	0	0	1	0	1	1	0	1	0	1	0	0	1	1	1	1	1	1	1	1	1	1	1	0	1	1	0	0	1	0	0	0	0	0	1	0	0	1	1	1	1	1
37	53	2A	2	2	0	0	1	0	0	1	0	1	1	0	0	1	1	0	0	1	0	1	0	0	1	1	1	1	1	1	0	0	0	0	0	0	0	0	0	0	1	1	0	1	0	1	1	0	0
38	154	3A	3	2	0	0	0	0	0	0	0	0	0	0	0	0	0	0	0	1	0	1	0	1	1	1	0	0	0	1	0	1	0	0	0	0	0	0	0	0	1	0	0	0	0	1	0	0	0
39	63	1A	1	1	1	0	1	1	0	1	0	0	1	0	1	0	0	1	0	1	0	1	1	1	1	1	1	1	1	1	0	0	1	0	0	1	0	0	0	0	1	1	0	1	1	1	1	0	1
40	152	2A	2	1	1	1	1	0	0	0	0	1	1	0	1	1	0	0	0	1	1	1	1	1	1	1	1	1	1	1	0	0	1	0	0	1	0	0	0	0	1	1	0	1	0	1	1	0	1
41	33	1A	1	1	1	0	1	1	1	1	0	1	1	0	1	0	0	1	0	1	0	1	0	1	0	0	1	1	1	1	0	0	1	0	0	1	0	0	0	0	1	1	0	1	0	1	1	0	1
42	158	3A	3	1	0	0	1	0	1	1	0	1	0	0	1	1	0	0	0	0	1	1	0	1	0	0	0	0	0	1	0	0	0	0	0	0	0	0	0	0	1	0	0	0	0	1	1	0	1
43	53	3A	3	1	1	0	0	0	0	1	0	0	1	0	0	0	0	0	0	1	0	1	1	1	0	1	0	1	1	1	0	0	0	0	1	0	0	0	0	0	1	0	0	1	0	1	1	0	1
44	87	2A	2	2	0	1	1	0	0	0	0	0	1	0	1	1	0	0	0	0	1	1	0	1	0	1	0	1	1	1	0	0	1	0	0	1	0	0	0	0	1	1	0	1	1	1	1	0	1
45	42	1A	1	2	1	0	1	1	0	1	0	1	0	1	1	0	0	0	0	1	0	1	1	1	1	1	0	1	0	1	0	0	1	0	0	0	0	0	0	0	1	1	0	0	1	1	1	0	1
46	151	1A	1	2	0	0	0	0	0	0	0	0	0	0	0	0	0	0	0	1	1	1	1	1	1	1	0	1	1	1	0	0	1	0	0	1	0	0	0	0	1	1	0	1	0	1	1	0	0
47	144	2A	2	2	1	1	0	0	0	1	0	0	1	0	1	0	0	0	0	1	0	1	0	1	0	1	1	1	1	1	0	0	1	0	0	1	0	0	0	0	1	1	0	1	0	1	1	0	1
48	113	3A	3	2	1	1	1	1	1	1	0	1	1	0	1	1	1	1	0	1	1	1	1	1	0	1	0	0	1	1	0	1	1	1	1	1	1	1	1	1	1	1	0	1	1	1	1	1	1
49	70	3A	3	2	0	1	1	0	1	1	0	1	1	0	0	1	1	0	0	1	0	1	0	1	1	1	0	0	1	1	0	1	0	0	0	0	0	0	0	0	1	0	0	0	0	1	0	0	0
50	107	3A	3	1	1	1	1	0	1	1	1	1	1	0	1	0	1	1	0	0	0	1	1	1	1	0	0	0	0	1	0	0	0	0	0	0	0	0	0	0	1	0	0	1	0	0	1	0	0
51	183	1A	1	1	1	1	1	0	1	1	0	0	1	0	0	0	1	0	0	1	0	1	0	1	1	1	1	1	0	1	0	0	1	0	0	1	0	0	0	0	1	0	0	1	0	1	1	0	1
52	39	2A	2	1	1	1	0	1	0	0	0	1	1	0	1	1	0	0	0	1	0	1	0	1	1	1	0	1	1	1	0	0	1	0	0	0	0	0	0	0	0	1	0	1	0	1	1	0	1
53	139	1A	1	1	1	1	1	1	1	1	0	0	1	0	0	0	1	1	0	1	0	1	1	1	0	1	1	1	1	1	0	0	1	1	0	1	0	0	0	0	1	1	0	0	1	1	1	0	1
54	106	3A	3	2	0	1	1	0	1	1	1	1	1	0	0	0	0	0	1	1	0	1	1	1	1	1	0	1	1	1	0	0	0	0	0	0	0	0	0	0	1	1	0	0	0	1	1	0	1
55	177	3A	3	1	1	1	1	0	1	1	0	0	1	0	0	0	0	0	0	1	0	1	0	1	0	1	0	0	1	1	0	0	0	0	0	0	0	0	0	0	1	0	0	0	0	1	1	0	0
56	62	2A	2	1	0	0	1	0	0	1	0	1	1	0	1	0	0	0	0	1	0	1	0	1	1	0	1	0	0	1	0	0	0	0	0	1	0	0	0	0	0	1	0	1	0	1	1	0	1
57	136	3A	3	2	0	0	1	0	1	1	1	1	1	0	1	0	1	0	1	1	0	1	0	1	0	0	1	0	0	1	0	1	0	0	0	0	0	0	0	0	1	0	0	0	0	1	1	0	0
58	193	3A	3	1	1	1	1	1	1	1	0	0	1	0	1	1	1	1	0	1	0	1	0	1	0	1	1	1	1	1	0	0	0	0	0	0	0	0	0	0	1	0	0	0	0	1	1	0	0
59	45	1A	1	2	1	1	1	0	0	1	0	1	1	0	0	0	0	0	0	0	0	1	0	1	0	0	0	0	0	1	0	0	1	0	0	1	0	0	0	0	0	0	0	1	0	1	1	0	0
60	122	1A	1	2	1	1	1	1	1	1	0	1	1	0	1	0	1	1	0	1	0	1	1	1	0	1	1	1	1	1	0	0	1	0	0	0	0	0	0	0	1	0	0	1	0	1	1	0	0
61	28	3A	3	2	1	1	1	1	1	0	0	1	1	0	0	0	1	0	1	0	0	1	1	1	0	1	0	0	0	1	0	1	0	0	0	0	0	0	0	0	1	0	0	0	0	1	1	0	0
62	119	2A	2	1	0	0	1	0	0	1	0	1	1	0	1	1	1	0	0	1	0	1	1	1	0	1	0	1	1	1	0	0	1	0	0	1	0	0	0	0	0	1	0	1	0	1	1	0	1
63	39	3A	3	2	1	1	1	0	1	1	0	1	1	1	0	0	1	1	0	0	1	1	0	1	1	1	0	0	1	1	0	0	0	0	0	1	0	0	0	0	1	0	0	0	0	1	1	0	1
64	127	1A	1	2	0	1	1	1	1	0	0	1	1	0	0	0	1	1	0	0	0	1	0	1	1	0	0	0	0	1	0	0	1	0	0	1	0	0	0	0	1	1	0	1	0	1	1	0	0
65	83	2A	2	1	0	1	1	0	0	1	0	0	1	0	1	0	1	0	0	1	0	1	0	1	1	1	0	1	1	1	0	0	0	0	0	1	0	0	0	0	0	1	0	1	1	1	1	0	0
66	166	3A	3	2	1	0	1	0	1	1	0	0	1	0	0	0	0	0	0	1	0	1	1	1	0	0	0	1	1	1	0	0	0	0	0	0	0	0	0	0	1	1	0	0	0	1	1	0	1
67	120	3A	3	2	0	0	1	0	1	1	0	1	1	0	1	0	0	0	0	1	0	1	1	1	1	1	0	0	0	1	0	1	0	0	0	0	0	0	0	0	0	0	0	1	0	1	1	0	0
68	141	3A	3	2	0	1	1	0	1	1	0	1	1	0	0	0	0	0	0	0	0	1	0	1	0	0	0	0	1	1	0	0	0	0	0	0	0	0	0	0	1	0	0	0	0	0	1	0	1
69	183	3A	3	2	1	1	1	0	1	1	0	1	1	0	0	1	1	1	0	1	0	1	0	1	0	1	1	1	1	1	0	1	0	0	0	0	0	0	0	0	1	0	0	0	0	1	1	0	1
70	89	2A	2	1	0	0	1	0	0	0	1	1	0	0	1	0	0	0	0	1	0	1	0	1	0	1	0	0	1	1	0	0	0	0	0	0	0	0	0	0	0	1	0	0	0	1	1	0	0
71	97	2A	2	1	0	1	1	0	0	0	0	1	1	0	1	0	0	0	0	0	0	1	0	0	0	0	0	0	0	1	0	0	0	0	0	1	0	0	0	0	1	1	0	0	0	1	1	0	0
72	125	3A	3	2	0	1	1	0	0	0	0	1	1	0	1	1	1	0	0	0	0	1	1	1	0	0	0	0	1	1	0	0	0	0	0	0	0	0	0	0	0	0	0	0	1	1	1	0	0
73	163	3A	3	1	1	1	1	0	1	1	0	1	1	0	0	1	0	0	0	1	0	1	1	1	0	1	0	1	1	1	0	0	0	0	1	0	0	0	0	0	1	0	1	0	1	1	1	0	0
74	164	3A	3	2	1	1	1	0	0	1	0	1	1	0	1	0	0	0	1	1	0	1	1	1	1	1	0	0	1	1	0	0	1	0	0	0	0	0	0	0	1	1	0	0	0	1	1	0	1
75	81	2A	2	1	0	1	1	0	0	0	0	1	0	0	1	0	0	0	0	0	0	1	1	1	0	0	0	1	1	1	0	0	0	0	0	0	0	0	0	0	0	1	0	0	0	1	1	0	0
76	181	2A	2	2	0	0	1	0	0	1	0	1	1	0	1	0	0	0	0	1	0	1	0	1	0	1	0	0	0	1	0	0	0	0	0	0	0	0	0	0	0	1	0	0	0	1	1	0	1
77	67	3A	3	1	1	1	1	0	1	1	1	1	1	0	0	1	0	0	0	1	0	1	1	1	1	1	0	1	1	1	0	0	0	0	0	0	0	0	0	0	1	1	0	0	0	1	1	0	1
78	135	2A	2	1	0	1	1	0	0	1	0	1	1	0	1	0	1	0	0	1	0	1	0	1	1	1	1	1	0	1	0	0	0	0	0	1	0	0	0	0	0	0	0	1	0	1	1	0	1
79	83	3A	3	2	0	1	1	0	1	1	0	1	1	0	0	0	1	0	0	0	0	1	0	1	1	0	0	0	0	1	0	1	0	0	0	0	0	0	0	0	1	0	0	0	0	1	1	0	0
80	80	3A	3	2	1	1	1	0	1	1	0	0	1	0	0	1	1	0	0	0	0	1	0	0	1	0	0	0	0	1	0	0	0	0	0	0	0	0	0	0	1	0	0	0	0	0	0	0	0
81	49	2A	2	2	1	1	1	0	0	1	1	1	0	0	0	0	0	0	0	1	0	1	1	1	1	1	1	1	1	1	0	0	0	0	0	1	0	0	0	0	0	1	0	1	0	1	1	0	1
82	131	1A	1	1	1	0	1	1	1	1	0	1	1	0	0	0	1	0	0	1	0	1	1	0	1	1	0	1	1	1	0	0	0	0	0	1	0	0	0	0	1	1	0	0	0	1	1	0	0
83	33	2A	2	2	1	0	1	0	0	1	0	1	0	0	1	1	0	0	0	1	0	1	0	1	1	0	1	1	1	1	0	0	0	0	0	0	0	0	0	0	0	1	0	1	0	1	1	0	1
84	71	1A	1	2	0	0	0	0	0	0	0	0	0	0	0	0	0	0	0	1	0	1	0	1	0	0	1	1	0	1	0	0	0	0	0	1	0	0	0	0	1	1	0	1	0	1	1	0	1
85	35	2A	2	1	0	1	0	0	0	1	0	1	1	0	1	0	0	0	0	1	0	1	0	1	1	0	0	1	0	1	0	0	0	0	0	0	0	0	0	0	0	1	0	1	0	1	1	0	0
86	164	2A	2	1	0	1	1	0	0	1	0	1	1	0	1	1	0	0	0	1	0	1	0	1	0	1	0	0	1	1	0	0	1	0	0	0	0	0	0	0	0	1	0	1	1	1	1	0	1
87	86	1A	1	1	0	1	1	0	0	1	0	0	1	0	1	1	1	1	0	1	1	1	1	1	1	1	1	1	1	1	0	0	1	0	0	1	0	0	0	0	1	1	0	1	0	1	1	1	1
88	46	3A	3	2	1	1	1	1	1	1	0	1	1	0	0	0	1	1	0	1	0	1	1	1	0	1	0	1	1	1	0	0	0	0	0	0	0	0	0	0	1	1	0	0	0	1	1	0	1
89	130	3A	3	1	1	1	1	0	1	1	0	1	1	0	1	1	1	0	0	1	0	1	1	1	0	1	0	1	1	1	0	0	0	0	0	1	0	0	0	0	1	1	0	0	0	1	1	0	1
90	50	1A	1	2	0	0	0	0	0	0	0	0	0	0	0	0	0	0	0	1	0	1	0	1	1	0	1	0	1	1	0	1	1	0	0	0	0	0	0	0	1	1	0	1	0	1	1	0	1
91	169	1A	1	2	1	1	1	1	0	1	0	0	1	0	1	0	0	0	0	1	0	1	1	1	1	1	1	1	0	1	0	1	0	0	0	0	0	0	0	0	0	0	0	0	0	1	1	0	1
92	76	3A	3	2	1	1	1	0	0	1	0	1	1	0	0	0	0	0	0	0	0	1	0	1	0	1	0	1	0	1	0	0	0	0	0	0	0	0	0	0	1	0	0	0	0	1	0	0	0
93	25	3A	3	1	0	1	1	0	1	1	0	1	1	0	0	0	0	0	0	0	0	1	0	1	0	1	0	0	0	1	0	0	0	0	0	0	0	0	0	0	1	0	0	0	0	1	1	0	0
94	56	3A	3	2	0	0	1	0	1	1	0	1	1	0	0	0	0	0	0	0	0	1	1	1	1	1	0	0	0	1	0	1	0	0	0	1	0	0	0	0	1	0	0	0	0	1	1	0	0
95	155	2A	2	1	0	1	1	0	0	1	0	1	1	0	1	1	0	0	0	1	0	1	0	1	0	0	1	0	1	1	0	0	1	0	0	1	0	0	0	0	0	1	0	1	0	1	1	0	1
96	162	3A	3	1	1	0	1	0	1	0	0	1	1	0	0	0	1	0	0	1	0	1	1	1	0	0	0	0	1	1	0	0	0	0	0	0	0	0	0	0	1	0	0	0	0	0	1	0	1
97	79	3A	3	1	0	0	1	0	1	1	0	1	1	0	1	0	0	0	0	1	0	1	0	1	0	1	0	0	0	1	0	0	0	0	0	0	0	0	0	0	1	0	0	0	0	1	1	0	0
98	94	2A	2	2	0	1	1	0	0	1	0	1	1	0	1	0	0	0	0	1	0	1	0	1	1	1	1	1	0	1	0	0	1	0	0	0	0	0	0	0	0	1	0	0	0	1	1	0	0
99	93	3A	3	1	1	1	1	0	1	1	0	0	1	0	0	0	0	1	0	1	1	1	1	1	1	1	1	1	1	1	0	0	1	0	0	1	0	0	0	0	1	1	1	0	0	1	1	0	1
100	54	1A	1	2	0	0	0	0	0	0	0	0	0	0	0	0	0	0	0	0	0	1	0	1	0	0	0	0	0	1	0	1	1	0	0	1	0	0	0	0	1	0	0	0	0	0	0	0	0
101	194	1A	1	1	1	0	1	0	0	1	0	0	1	0	0	0	0	0	0	1	0	1	1	1	0	1	0	1	0	1	0	0	1	0	0	0	0	0	0	0	1	1	0	1	1	1	1	0	1
102	55	3A	3	2	0	0	0	0	0	1	0	1	1	0	0	0	1	0	0	1	0	1	0	0	1	0	0	1	0	1	0	1	0	0	0	0	0	0	0	0	1	0	0	0	0	1	1	0	0
103	138	1A	1	2	0	0	1	0	0	1	0	1	1	0	1	1	0	1	0	1	1	1	0	1	1	1	1	1	0	1	0	0	1	0	0	1	0	0	0	0	1	0	0	0	1	1	1	0	0
104	96	3A	3	1	0	0	1	0	1	1	0	1	1	0	0	0	0	0	0	0	0	1	0	1	0	1	0	1	0	1	0	0	0	0	0	0	0	0	0	0	1	0	0	0	0	1	0	0	0
105	165	2A	2	1	0	0	1	0	0	1	0	1	1	0	0	1	0	1	0	1	0	1	1	1	1	0	0	1	1	1	0	0	0	0	0	0	0	0	0	0	0	1	0	0	0	0	1	0	1
106	62	1A	1	2	0	0	1	0	0	1	0	0	1	0	0	1	0	1	0	1	0	1	0	1	0	0	1	0	0	1	0	1	0	0	0	0	0	0	0	0	0	0	0	1	0	1	1	0	1
107	185	2A	2	1	1	1	1	0	0	1	1	1	0	0	1	0	1	0	0	1	1	1	1	1	1	1	0	1	1	1	0	0	0	0	0	1	0	0	0	0	0	0	0	0	0	1	1	0	1
108	95	3A	3	1	0	1	1	0	1	1	0	1	1	0	0	0	0	0	0	1	1	1	0	1	0	0	0	0	0	1	0	0	1	0	0	1	0	0	0	0	1	1	0	0	0	1	1	0	0
109	125	2A	2	1	0	0	1	0	0	1	0	0	1	0	1	1	0	0	0	1	1	1	0	1	1	0	0	0	1	1	0	0	1	0	0	1	1	0	0	0	0	1	0	1	0	1	1	0	1
110	152	1A	1	2	1	1	1	1	0	1	0	0	1	0	0	0	0	0	0	1	1	1	1	1	1	1	1	1	1	1	0	0	1	0	0	0	0	0	0	0	1	1	0	1	1	1	1	0	1
111	91	2A	2	2	1	1	1	0	0	1	0	0	0	0	1	1	0	0	0	1	0	1	0	1	0	1	0	0	0	1	0	0	0	0	0	0	0	0	0	0	0	1	0	1	0	1	1	0	0
112	148	3A	3	2	1	1	1	0	1	1	0	0	1	0	0	0	0	0	0	1	0	1	1	1	1	1	0	1	0	1	0	1	1	0	0	1	0	0	0	0	0	0	1	1	0	1	1	0	0
113	110	2A	2	2	1	0	1	1	1	1	0	1	1	1	0	0	0	0	0	1	0	1	0	1	0	1	1	0	0	1	0	1	1	0	0	0	0	0	0	0	1	0	0	1	0	1	1	0	1
114	82	1A	1	2	0	0	0	0	0	0	0	0	0	0	0	0	0	0	0	1	0	1	0	1	0	1	0	0	0	1	0	0	1	0	0	1	0	0	0	0	1	1	0	1	0	1	1	0	1
115	188	3A	3	1	1	1	1	0	1	1	0	1	1	0	1	0	1	0	0	1	0	1	0	1	0	1	1	1	0	1	0	0	0	0	0	1	0	0	0	0	1	0	0	0	1	1	1	0	0
116	88	1A	1	2	1	1	0	0	1	1	0	0	1	0	0	0	1	0	0	1	0	1	1	1	1	1	0	1	1	1	0	0	1	0	0	1	0	0	0	0	1	0	0	1	0	1	1	0	0
117	142	2A	2	1	0	1	1	0	0	1	1	0	1	1	0	0	0	0	0	1	0	0	0	1	1	1	1	1	1	1	0	0	1	0	0	1	0	0	0	0	0	1	0	1	1	1	1	0	1
118	145	3A	3	2	1	1	1	1	1	1	0	1	0	0	0	1	1	0	0	1	0	1	1	1	0	1	0	1	0	1	0	1	0	0	0	0	0	0	0	0	1	0	0	1	0	1	1	0	0
119	37	3A	3	2	1	1	1	0	1	1	0	0	1	0	1	0	0	0	0	1	0	0	0	1	1	1	0	0	1	1	0	1	0	0	0	0	0	0	0	0	1	1	0	0	0	0	1	0	1
120	32	1A	1	1	1	0	1	0	0	1	0	0	1	0	1	1	0	1	0	1	0	1	0	1	0	0	1	0	0	1	0	0	1	0	0	0	0	0	0	0	1	0	0	1	0	1	1	0	0
121	174	2A	2	2	0	1	1	0	0	1	0	1	1	0	1	1	1	0	0	1	1	1	1	1	1	1	1	1	1	1	0	0	0	0	0	1	0	0	0	0	1	1	0	1	0	1	1	0	1
122	34	1A	1	1	1	0	1	1	1	1	0	0	1	0	1	0	0	0	0	1	0	1	0	1	0	0	1	0	0	1	0	0	1	0	0	1	0	0	0	0	1	0	0	1	0	1	1	1	0
123	38	3A	3	1	1	1	1	0	1	1	0	1	0	0	0	1	0	0	0	1	1	1	1	1	1	1	0	1	1	1	0	0	1	0	1	1	0	0	0	0	1	1	0	1	0	1	1	0	1
124	165	1A	1	2	0	0	0	0	0	0	0	0	0	0	0	0	0	0	0	1	0	1	1	0	1	1	1	0	1	1	0	0	1	0	0	1	0	0	0	0	1	1	0	1	0	1	1	0	1
125	100	3A	3	1	1	0	1	0	1	1	0	1	1	0	1	0	0	0	1	0	0	1	0	1	1	1	0	0	0	1	0	0	0	0	0	0	0	0	0	0	1	0	0	0	0	1	0	0	0
126	74	2A	2	1	0	1	1	0	0	1	0	0	0	0	1	1	0	0	0	1	0	1	1	1	1	0	0	0	1	1	0	0	0	0	0	0	0	0	0	0	1	1	0	1	0	1	1	0	1
127	93	1A	1	2	0	0	0	0	0	0	0	0	0	0	0	0	0	0	0	1	1	1	1	1	1	1	1	1	1	1	0	0	1	0	0	1	0	0	0	0	1	1	1	1	1	1	1	0	1
128	179	1A	1	2	0	0	1	1	0	1	0	0	1	0	0	1	1	0	0	1	0	1	0	1	0	0	0	0	1	1	0	0	1	0	0	1	0	0	0	0	1	1	0	0	1	1	1	0	1
129	96	1A	1	2	1	1	1	1	1	1	0	1	1	1	0	0	0	0	0	1	0	1	0	1	1	1	0	1	0	1	0	1	0	0	0	0	0	0	0	0	0	1	0	1	1	1	1	0	1
130	157	1A	1	2	1	0	1	1	1	1	0	1	1	0	0	1	0	0	0	0	0	1	0	1	0	0	1	0	0	1	0	1	1	0	0	1	0	0	0	0	0	1	0	0	0	1	1	0	0
131	38	2A	2	2	1	0	1	0	0	1	0	1	1	0	1	0	0	0	0	1	0	1	1	1	1	1	1	1	1	1	0	1	1	0	0	1	0	0	0	0	1	1	0	1	1	1	1	0	1
132	66	2A	2	2	1	0	0	0	0	1	0	1	1	0	1	0	1	0	0	1	0	1	0	1	0	0	0	0	0	1	0	1	1	0	0	1	0	0	0	0	1	1	0	1	0	1	1	0	1
133	87	1A	1	1	0	0	1	1	1	1	0	0	1	0	0	1	1	1	0	1	0	1	1	1	1	0	1	1	0	1	0	0	1	0	0	1	0	0	0	0	1	1	0	1	0	1	1	0	1
134	153	1A	1	2	1	0	1	1	0	1	0	0	1	0	0	0	0	0	0	1	0	1	1	1	0	1	1	0	0	1	0	1	1	0	0	0	0	0	0	0	0	0	0	0	1	1	1	0	0
135	27	3A	3	2	0	0	1	0	1	1	0	1	0	0	1	0	1	1	0	1	0	1	0	1	1	1	1	0	1	1	0	0	0	0	0	1	0	0	0	0	1	0	0	1	0	1	1	0	0
136	57	1A	1	1	0	1	1	0	0	1	1	1	0	1	0	0	0	0	0	1	0	1	1	1	0	1	0	1	0	1	0	0	1	1	0	1	0	0	0	0	1	1	0	1	1	1	1	0	0
137	170	1A	1	1	1	0	1	1	1	1	0	1	1	0	1	0	1	0	0	1	1	1	1	1	0	1	0	1	0	1	0	0	1	0	0	1	0	0	0	0	1	1	0	0	0	1	1	0	1
138	154	2A	2	1	0	1	1	0	0	0	0	1	1	1	1	1	1	0	0	1	0	1	0	1	0	0	0	1	1	1	0	0	0	0	0	0	0	0	0	0	0	1	0	0	0	0	1	0	1
139	35	3A	3	2	1	0	1	0	0	1	0	1	1	0	1	0	0	0	0	1	0	1	0	0	1	0	0	1	0	1	0	1	0	0	0	0	0	0	0	0	0	0	0	0	0	0	0	0	0
140	187	1A	1	1	1	0	1	1	1	1	0	1	1	0	1	0	1	0	0	1	0	1	0	1	0	0	0	0	1	1	0	0	0	0	0	0	0	0	0	0	0	1	0	1	1	1	1	0	1
141	58	1A	1	2	0	0	0	0	0	0	0	0	0	0	0	0	0	0	0	1	1	1	1	1	1	1	0	0	0	1	0	0	0	0	0	0	0	0	0	0	0	1	0	1	1	1	1	0	1
142	182	1A	1	1	1	1	1	1	1	1	0	1	1	0	1	1	0	0	0	1	0	1	0	0	0	0	0	1	0	1	0	0	1	0	0	1	0	0	0	0	1	0	0	0	1	1	1	0	0
143	139	2A	2	2	1	1	1	0	0	1	0	1	1	0	1	0	0	0	0	1	0	1	1	1	0	1	1	1	1	1	0	1	0	0	0	1	0	0	0	0	1	1	0	0	0	1	1	0	1
144	110	3A	3	1	1	1	1	0	1	1	0	1	1	1	0	0	0	0	0	1	0	1	0	1	0	1	1	0	0	1	0	0	0	0	0	0	0	0	0	0	1	1	0	1	0	1	1	0	0
145	95	1A	1	2	0	0	0	0	0	0	0	0	0	0	0	0	0	0	0	1	0	1	0	1	0	1	1	0	1	1	0	1	1	0	0	0	0	0	0	0	1	0	0	0	1	0	0	0	1
146	55	1A	1	1	0	0	1	0	1	1	1	1	1	1	0	0	0	0	0	0	0	0	0	0	0	0	0	0	0	1	0	0	0	0	0	0	0	0	0	0	0	0	0	0	0	0	0	0	0
147	170	3A	3	2	1	1	1	1	1	1	0	1	0	0	0	0	1	1	0	1	1	1	1	1	1	1	0	1	1	1	0	1	0	0	0	1	0	0	0	0	1	0	1	0	0	1	1	0	1
148	167	1A	1	2	1	0	0	0	0	1	0	1	1	0	0	0	0	1	0	1	0	1	0	0	0	0	0	1	0	1	0	1	0	0	0	0	0	0	0	0	0	0	0	0	0	0	0	0	0
149	49	3A	3	1	1	0	1	0	1	1	0	1	1	0	1	0	1	0	0	1	0	1	1	1	1	1	1	0	1	1	0	0	0	0	0	0	0	0	0	0	1	0	0	0	0	1	1	0	0
150	121	3A	3	2	0	1	1	0	1	1	0	1	1	0	1	0	0	0	0	0	0	1	0	1	0	0	0	0	0	1	0	1	0	0	0	0	0	0	0	0	0	0	0	0	0	1	1	0	0
151	76	1A	1	1	0	1	0	0	0	1	0	1	1	0	0	1	0	0	0	1	0	1	0	1	0	1	1	0	1	1	0	0	0	0	0	0	0	0	0	0	0	1	0	1	0	1	1	0	0
152	116	3A	3	2	1	0	1	0	1	1	0	1	1	0	0	0	0	0	0	1	0	1	0	1	0	0	0	1	1	1	0	1	0	0	0	0	0	0	0	0	0	0	0	0	0	1	1	0	0
153	141	2A	2	1	0	1	1	0	0	1	0	1	1	1	1	0	0	0	0	1	0	1	0	1	0	0	0	0	1	1	0	0	0	0	0	0	0	0	0	0	0	1	0	0	0	1	1	0	1
154	41	3A	3	1	1	0	1	0	1	1	0	0	1	0	0	0	0	0	0	1	0	1	1	1	1	0	0	1	0	1	0	0	0	0	0	0	0	0	0	0	0	1	0	0	0	1	1	0	1
155	103	1A	1	1	0	1	1	1	1	1	0	1	1	0	1	1	0	0	0	1	0	1	1	1	0	1	0	1	0	1	0	0	1	0	0	1	0	0	0	0	1	1	0	1	0	1	1	0	1
156	37	1A	1	1	1	1	1	1	0	1	0	1	1	1	0	0	0	1	0	1	0	0	0	1	1	1	0	1	1	1	0	0	1	1	0	1	0	0	0	0	1	1	0	1	0	1	1	0	0
157	145	1A	1	1	0	0	0	0	1	1	0	0	1	0	0	1	0	0	0	1	0	1	1	1	0	1	0	0	0	1	0	0	1	0	0	0	0	0	0	0	1	1	0	0	0	1	1	0	1
158	177	1A	1	2	1	0	1	1	0	1	0	0	1	0	0	0	1	0	0	1	0	0	1	1	0	0	0	0	1	1	0	0	1	0	0	1	0	0	0	0	1	1	0	1	0	1	1	0	0
159	102	3A	3	2	0	1	1	0	1	1	0	1	1	0	1	0	1	0	1	1	0	1	0	1	1	0	0	0	1	1	0	1	0	0	0	0	0	0	0	0	1	0	0	0	0	1	1	0	0
160	52	3A	3	1	1	1	1	0	1	1	0	1	1	0	1	0	1	1	0	1	0	1	1	1	1	1	1	1	0	1	0	0	0	0	0	1	0	0	0	0	1	0	0	1	0	1	1	0	0
161	131	3A	3	2	0	0	1	0	1	1	0	1	1	0	0	0	1	0	1	1	0	1	0	0	1	1	0	1	0	1	0	0	0	0	0	0	0	0	0	0	1	0	0	0	0	1	0	0	0
162	48	2A	2	2	0	1	1	0	0	1	0	0	1	0	1	0	0	0	0	1	0	1	1	1	1	1	1	1	1	1	0	1	1	0	0	1	0	0	0	0	1	1	0	0	0	1	1	0	1
163	75	3A	3	2	1	1	1	0	1	1	0	1	0	0	0	0	0	0	0	1	0	1	0	1	0	0	0	0	0	1	0	1	0	0	0	0	0	0	0	0	1	1	0	0	0	1	1	0	0
164	185	3A	3	2	1	1	1	0	1	1	0	1	1	0	0	1	1	1	0	0	1	1	1	1	1	1	1	1	1	1	0	0	0	0	0	1	0	0	0	0	1	0	1	0	0	1	1	0	1
165	27	1A	1	1	0	0	1	0	0	1	0	1	1	1	0	0	1	0	0	1	1	1	0	1	1	1	1	1	1	1	0	0	1	0	0	0	0	0	0	0	1	1	0	1	0	1	1	0	1
166	146	2A	2	2	1	1	1	0	0	0	0	1	0	1	1	0	1	0	0	0	0	1	1	1	1	1	0	1	1	1	0	1	1	0	0	1	0	0	1	0	0	1	0	1	0	1	1	0	0
167	162	1A	1	2	0	0	0	0	0	0	0	0	0	0	0	0	0	0	0	1	0	1	1	1	1	1	1	1	1	0	0	1	1	0	0	0	0	0	0	0	1	1	0	0	0	1	1	0	1
168	44	1A	1	1	0	1	0	1	0	1	0	0	1	0	0	1	0	1	0	1	0	1	1	1	0	1	0	1	1	1	0	0	0	1	0	0	0	0	0	0	1	1	0	0	1	1	1	0	1
169	57	2A	2	2	1	0	1	0	0	0	0	1	1	1	0	1	0	0	1	1	0	1	1	0	1	1	1	1	1	1	0	1	0	0	0	1	0	0	0	0	0	1	0	0	0	1	1	0	0
170	54	3A	3	2	0	0	1	0	1	1	0	1	1	0	0	1	0	0	0	0	0	1	0	1	0	0	0	1	0	1	0	1	1	0	0	1	1	0	0	0	1	0	0	0	0	0	0	0	0
171	146	1A	1	1	1	0	1	0	0	1	0	1	1	0	1	0	0	0	0	1	0	1	0	1	1	1	1	1	1	1	0	0	1	0	0	1	0	0	0	0	1	1	0	1	0	1	1	0	1
172	186	2A	2	2	0	0	1	0	0	1	0	1	1	0	1	0	1	0	0	0	0	1	1	1	0	1	1	0	1	1	0	1	1	0	0	1	0	0	0	0	0	1	0	0	0	1	1	0	1
173	74	1A	1	2	0	0	1	1	1	0	0	1	1	0	0	0	0	1	0	1	0	1	0	1	1	0	0	0	1	1	0	1	1	0	0	1	0	0	0	0	1	0	0	1	0	1	1	0	0
174	179	3A	3	1	0	0	1	0	0	1	0	1	1	1	0	0	1	0	0	0	0	1	0	1	0	0	0	0	1	1	0	0	0	0	0	0	0	0	0	0	1	0	0	0	0	1	1	0	0
175	105	3A	3	2	0	0	1	0	1	1	0	1	1	0	0	1	1	0	0	0	0	1	0	1	0	1	0	1	1	1	0	0	0	0	0	0	0	0	0	0	0	0	0	0	0	0	0	0	0
176	84	3A	3	2	1	1	1	0	1	1	0	1	1	0	1	0	1	0	1	1	0	1	1	1	1	1	1	0	1	1	0	0	0	0	0	0	0	0	0	0	1	0	0	0	0	1	1	0	1
177	111	2A	2	1	0	1	1	0	0	1	0	1	1	0	1	1	0	0	0	1	0	1	0	1	1	1	0	0	1	1	0	0	0	0	0	1	0	0	0	0	1	1	0	1	0	1	1	0	0
178	81	1A	1	2	0	0	0	0	0	0	0	0	0	0	0	0	0	0	0	1	0	1	0	1	0	1	0	1	0	1	0	0	0	0	0	1	0	0	0	0	1	1	0	0	1	1	1	0	1
179	180	1A	1	1	1	1	1	0	0	1	0	1	1	1	0	1	0	0	0	1	0	1	0	1	1	0	1	0	0	1	0	0	1	0	0	1	0	0	0	0	0	1	0	1	0	1	1	0	1
180	44	2A	2	2	0	1	0	0	0	1	0	0	1	1	1	0	1	0	0	1	0	1	0	0	1	1	0	1	1	1	0	1	1	0	0	1	0	0	0	0	1	1	0	1	0	0	1	0	0
181	121	2A	2	1	0	1	1	0	0	1	0	0	0	0	1	0	1	0	0	0	1	1	0	1	0	0	0	0	1	1	0	0	0	0	0	0	0	0	0	0	0	1	0	0	0	1	1	0	1
182	89	1A	1	2	0	0	0	0	0	0	0	0	0	0	0	0	0	0	0	0	0	1	1	1	0	0	1	0	1	1	0	0	1	0	0	1	0	0	0	0	1	1	0	0	0	0	1	0	0
183	66	3A	3	1	0	1	0	0	1	1	0	1	1	0	1	1	1	0	1	1	0	1	1	1	0	1	1	1	0	1	0	0	0	0	0	0	0	0	0	0	0	0	0	0	0	1	1	0	0
184	75	1A	1	1	1	0	1	1	1	1	0	1	1	1	0	0	0	1	0	1	0	1	0	1	0	0	0	0	0	1	0	0	1	0	0	1	0	0	0	0	0	1	0	0	1	1	1	0	1
185	143	2A	2	1	0	0	1	0	0	1	0	1	1	0	1	0	0	0	0	0	0	1	1	1	1	0	0	1	0	1	0	0	1	0	0	1	0	0	0	0	0	1	0	0	0	1	1	0	0
186	113	1A	1	1	0	1	1	1	1	1	0	1	1	1	0	1	1	0	0	1	1	1	0	1	0	1	0	0	1	1	0	0	0	0	0	1	1	0	0	0	0	1	0	0	0	1	1	1	1
187	130	2A	2	2	1	0	1	0	0	1	0	1	1	0	1	1	1	0	0	1	0	1	1	1	0	1	1	1	0	1	0	1	1	0	0	1	0	0	0	0	1	1	0	1	0	1	1	0	1
188	122	2A	2	1	0	1	1	0	0	1	0	1	1	0	1	1	1	0	0	1	0	1	1	1	0	1	0	1	1	1	0	0	1	0	0	1	0	0	0	0	0	1	0	1	0	1	1	0	1
189	184	3A	3	1	1	1	1	1	0	1	0	1	0	0	0	0	1	0	0	0	0	1	0	0	0	1	0	0	1	1	0	0	0	0	0	1	0	0	0	0	1	0	0	0	0	1	1	0	0
190	105	1A	1	1	0	0	1	1	1	1	0	1	1	0	0	0	1	1	0	1	1	1	1	1	1	0	1	1	0	1	0	0	0	0	0	1	0	0	0	0	1	0	0	1	0	1	1	0	0
191	99	2A	2	2	0	1	1	0	0	0	0	1	1	0	1	0	0	0	0	1	0	1	0	1	1	1	0	0	1	1	0	1	0	0	0	0	0	0	0	0	0	0	0	0	0	1	1	0	0
192	108	1A	1	2	0	0	0	0	0	0	0	0	0	0	0	0	0	0	0	1	0	1	1	1	1	1	0	1	0	1	0	1	1	0	0	1	0	0	0	0	1	1	0	1	1	1	1	0	0
193	116	2A	2	1	0	1	1	0	0	1	0	1	0	0	1	1	1	0	0	0	0	1	0	1	0	1	0	0	1	1	0	0	0	0	0	0	0	0	0	0	0	0	0	1	0	1	1	0	1
194	69	3A	3	2	1	0	0	0	0	1	1	1	1	0	1	0	1	0	0	1	1	1	0	0	0	1	0	1	0	0	0	0	0	0	0	0	0	0	0	0	1	1	0	0	0	1	1	0	1
195	111	1A	1	2	1	1	1	1	1	1	0	0	0	0	0	1	0	1	0	1	0	1	1	1	1	1	1	0	1	1	0	1	1	0	0	1	0	0	0	0	1	1	0	1	0	1	1	0	0
196	135	3A	3	2	1	1	1	1	0	1	0	1	1	0	1	1	1	1	0	1	0	1	0	1	0	1	1	0	0	1	0	0	0	0	0	1	0	0	0	0	1	1	0	0	0	1	1	0	1
197	124	1A	1	2	0	0	0	0	0	0	0	0	0	0	0	0	0	0	0	0	0	1	1	1	0	0	0	0	0	1	0	1	0	0	0	0	0	0	0	0	0	1	0	1	0	1	1	0	1
198	186	3A	3	1	0	0	1	0	1	0	0	1	1	0	0	0	1	0	0	0	0	1	1	1	0	1	1	0	1	1	0	0	0	0	0	0	0	0	0	0	1	0	0	0	0	1	1	0	0
199	32	3A	3	2	0	0	1	0	1	1	0	1	1	0	0	0	0	0	0	1	0	1	0	0	0	1	0	0	1	1	0	0	0	0	0	0	0	0	0	0	1	0	0	0	0	1	1	0	0
200	41	2A	2	2	1	0	1	0	0	0	0	1	0	0	1	0	1	0	0	1	0	1	1	1	1	1	1	1	1	1	0	1	0	0	0	0	0	0	0	0	0	1	0	0	0	1	1	0	1
201	173	1A	1	2	0	0	1	0	0	1	0	1	1	0	1	0	1	1	0	1	0	1	0	1	1	0	0	1	1	1	0	1	0	0	1	1	1	0	0	0	1	1	1	1	0	1	1	0	0
202	142	1A	1	2	0	0	0	0	0	0	0	0	0	0	0	0	0	0	0	1	0	1	0	1	1	1	1	0	1	1	0	0	1	0	0	0	1	0	0	0	1	1	0	0	0	1	1	0	1
203	99	1A	1	1	1	0	1	1	0	1	0	1	1	0	0	0	0	0	0	1	0	1	0	1	1	0	1	0	0	1	0	0	0	0	0	1	0	0	0	0	1	0	0	0	1	1	1	0	0
204	114	2A	2	2	0	0	0	0	0	1	0	1	1	0	1	1	0	0	0	0	0	1	1	1	1	1	0	1	0	1	0	1	1	0	0	1	0	0	0	0	0	1	0	0	1	1	1	0	0
205	118	2A	2	1	1	1	0	0	0	1	0	1	1	1	1	0	0	0	0	1	1	1	0	1	0	1	0	1	1	1	0	0	1	0	0	1	0	0	0	0	0	1	0	1	0	0	1	0	1
206	118	1A	1	2	1	1	1	1	1	1	1	1	1	0	1	1	0	1	0	0	1	1	0	1	1	1	0	1	1	1	0	0	1	0	0	1	0	0	0	0	1	1	0	1	0	1	1	0	0
207	90	3A	3	1	1	1	1	0	1	1	0	1	1	0	0	0	0	1	0	0	0	1	1	1	1	1	0	1	0	1	0	0	0	0	0	0	0	0	0	0	1	0	0	0	0	1	1	0	0
208	31	3A	3	1	0	1	1	0	1	1	0	1	1	0	0	0	1	0	0	1	1	1	0	1	1	1	1	1	1	1	0	0	1	0	0	1	0	0	0	0	1	1	0	0	0	1	1	0	1
209	188	1A	1	2	0	0	1	1	1	1	0	1	1	0	1	1	0	1	0	1	0	1	0	1	1	0	1	1	1	1	0	0	0	0	0	1	0	0	0	0	1	0	0	1	1	1	1	0	0
210	70	1A	1	1	0	0	1	0	0	1	0	1	1	0	0	1	0	0	0	1	0	1	0	0	1	1	0	1	1	1	0	0	1	0	0	0	0	0	0	0	1	1	0	0	0	1	1	0	0
211	80	1A	1	1	1	1	1	0	1	1	0	0	1	0	0	1	0	1	0	1	0	1	1	1	0	1	0	0	0	1	0	0	1	0	0	1	0	0	0	0	1	0	0	0	0	1	1	0	0
212	173	3A	3	1	1	1	1	0	1	1	0	1	1	0	1	0	1	0	1	1	0	1	0	1	0	1	0	0	1	1	0	0	1	0	0	0	0	0	0	0	1	0	0	0	0	1	1	0	0
213	133	2A	2	2	1	0	1	0	0	1	0	1	1	1	1	0	0	0	0	1	0	1	1	1	0	0	0	1	1	1	0	1	1	0	0	1	0	0	0	0	0	1	0	1	0	1	1	0	1
214	61	1A	1	1	0	0	1	1	0	1	0	1	1	0	1	0	0	1	0	1	0	1	0	1	1	1	1	0	0	1	0	0	1	0	0	1	0	0	0	0	1	1	0	1	0	1	1	0	1
215	144	1A	1	1	1	1	1	0	1	1	0	0	1	0	0	1	0	1	0	1	1	1	0	1	0	1	0	0	0	1	0	0	1	0	0	1	0	0	0	0	1	1	0	0	1	1	1	0	1
216	129	2A	2	2	1	1	1	0	0	1	0	1	1	0	1	0	0	0	0	0	1	1	0	1	1	0	0	0	0	1	0	0	0	0	0	0	0	0	0	0	0	1	0	0	0	0	1	0	0
217	102	1A	1	1	0	1	1	1	0	1	0	0	0	0	1	0	0	0	0	1	0	1	0	1	1	0	1	1	1	1	0	0	1	0	0	0	0	0	0	0	0	1	0	1	0	1	1	0	0
218	31	2A	2	2	1	0	1	0	0	1	0	0	1	0	0	0	0	0	0	1	1	1	1	1	1	1	0	1	1	1	0	1	1	0	0	1	0	0	0	0	0	0	0	1	1	1	1	0	1
219	117	2A	2	2	1	0	1	0	0	1	0	1	0	0	1	0	0	0	0	1	0	1	0	1	1	0	0	0	0	1	0	1	1	0	0	1	1	0	0	0	0	1	0	1	0	1	1	0	0
220	61	2A	2	2	0	1	1	0	0	0	0	1	1	0	1	0	0	0	1	1	0	1	0	1	1	1	1	1	1	1	0	1	1	0	0	1	0	0	0	0	1	1	0	0	0	1	1	1	0
221	171	3A	3	1	0	0	1	0	1	0	0	1	1	1	0	0	1	0	0	1	1	1	1	1	1	1	0	1	1	1	0	0	0	0	0	0	0	0	0	0	1	1	1	0	0	1	1	0	0
222	172	2A	2	1	1	1	1	0	0	1	1	1	1	0	1	0	1	0	0	1	1	1	0	1	0	0	1	1	1	1	0	0	0	0	0	0	0	0	0	0	0	1	0	0	0	1	1	0	1
223	163	1A	1	2	0	0	1	0	1	1	0	0	1	0	0	1	0	0	0	1	0	1	0	1	0	1	1	0	0	1	0	1	1	1	0	1	0	0	0	0	0	1	0	0	0	1	1	0	0
224	138	2A	2	1	1	1	1	0	0	1	0	1	1	0	1	1	0	0	0	1	0	1	1	1	1	1	1	1	1	1	0	0	1	0	0	1	0	0	0	0	0	1	0	0	0	0	1	0	0
225	71	3A	3	1	1	0	1	0	1	0	0	0	1	0	0	0	0	0	0	1	0	1	0	1	1	1	1	0	0	1	0	0	0	0	0	1	0	0	0	0	1	1	0	0	0	1	1	0	1
226	67	1A	1	2	1	0	1	1	1	0	0	0	1	0	0	1	0	1	0	1	0	1	1	0	0	1	0	1	1	1	0	1	1	0	0	1	0	0	0	0	1	1	0	1	0	1	1	0	1
227	43	3A	3	2	1	1	1	0	1	0	0	1	1	0	0	1	1	0	0	1	0	1	0	0	1	0	0	0	0	1	0	1	0	0	0	1	0	0	0	0	1	0	0	0	0	0	1	0	0
228	174	1A	1	1	0	0	1	1	1	1	0	1	1	0	0	0	0	0	0	1	0	1	1	1	0	1	1	1	1	1	0	0	1	1	0	1	0	0	0	0	1	1	0	0	0	1	1	0	0
229	167	2A	2	1	0	0	0	0	0	0	0	1	1	1	0	0	1	0	0	1	0	1	0	1	0	1	0	0	1	1	0	0	0	0	0	0	0	0	0	0	0	1	0	1	0	1	1	0	1
230	30	1A	1	2	1	1	1	0	0	1	0	0	1	0	0	1	0	0	0	1	0	1	1	1	1	1	1	1	1	0	0	0	1	0	0	0	0	0	0	0	1	0	0	1	0	1	1	0	0
231	92	2A	2	1	1	1	1	1	0	1	0	1	1	0	1	0	0	0	0	1	0	1	0	1	0	0	1	0	0	1	0	0	0	0	0	0	0	0	0	0	0	1	0	0	0	1	1	0	1
232	48	1A	1	1	1	1	0	0	1	1	0	0	1	0	0	0	0	0	0	1	0	1	1	1	1	1	0	1	1	1	0	0	0	1	0	1	0	0	0	0	1	1	0	1	0	1	1	0	1
233	123	3A	3	1	1	0	1	1	1	1	0	1	1	0	0	0	0	0	1	1	0	1	0	1	1	1	1	1	1	1	0	0	0	0	0	0	0	0	0	0	0	0	0	0	0	1	1	0	1
234	166	2A	2	1	0	1	1	0	0	1	0	1	1	0	1	0	0	0	1	1	0	0	1	1	0	1	0	1	1	1	0	0	1	0	0	0	0	0	0	0	0	1	0	0	0	1	1	0	1
235	103	3A	3	2	0	1	1	0	1	1	0	1	1	1	1	0	0	0	1	0	0	1	0	1	1	1	0	0	0	1	0	0	0	0	0	0	0	0	0	0	1	1	1	0	0	1	1	0	1
236	60	1A	1	1	1	0	1	0	0	0	0	0	1	0	0	1	0	1	0	1	1	1	0	1	1	1	0	0	1	1	0	0	0	1	0	0	0	0	0	0	1	1	0	1	0	1	1	0	1
237	120	2A	2	1	0	1	1	0	0	1	0	1	1	0	0	1	0	0	0	1	1	1	1	0	1	1	0	1	1	1	0	0	1	0	0	0	0	0	0	0	1	1	0	0	0	1	1	0	0
238	69	2A	2	1	0	1	1	1	0	1	0	0	1	0	1	1	0	0	0	1	0	0	0	0	0	0	0	0	0	1	0	0	0	0	0	0	0	0	0	0	0	1	0	0	0	1	1	0	1
239	43	2A	2	1	0	1	1	0	0	0	0	0	0	0	1	0	1	0	0	1	0	1	0	1	1	0	1	0	0	1	0	0	0	0	0	1	0	0	0	0	0	1	0	1	0	1	1	0	0
240	40	2A	2	2	1	0	1	0	0	1	0	0	0	0	1	0	0	0	0	0	0	1	0	1	1	0	0	0	0	1	0	0	0	0	0	0	0	0	0	0	0	1	0	0	0	0	1	0	0
241	147	2A	2	2	0	1	1	0	0	1	0	1	1	0	1	0	1	0	0	1	1	1	0	1	0	0	0	0	1	1	0	0	1	0	0	0	0	0	0	0	0	1	0	0	0	1	0	1	1
242	34	3A	3	2	0	0	1	0	1	1	0	1	0	0	0	0	0	0	0	1	0	1	1	1	0	1	1	0	0	1	0	1	1	0	0	1	0	0	0	0	1	0	0	1	0	1	1	0	0
243	84	1A	1	1	1	1	1	1	1	0	0	0	1	0	0	1	1	1	0	1	0	1	1	1	1	1	1	0	0	1	0	0	1	0	0	1	0	0	0	0	1	1	0	0	1	1	1	0	1
244	73	1A	1	2	0	0	0	0	0	0	0	0	0	0	0	0	0	0	0	1	0	1	1	1	1	1	0	1	1	1	0	0	1	0	0	1	1	0	0	0	1	1	0	1	0	1	1	0	1
245	60	2A	2	2	0	1	1	0	0	0	0	1	1	1	1	0	0	1	0	1	1	1	1	1	1	1	0	0	0	1	0	1	0	0	0	0	0	0	0	0	0	1	0	0	0	1	1	0	1
246	112	2A	2	2	1	1	1	0	0	1	1	0	1	1	1	1	1	1	0	1	0	1	0	1	0	0	0	1	1	1	0	0	0	0	0	1	0	0	0	0	0	1	0	0	1	1	1	0	1
247	86	2A	2	2	1	0	1	0	0	1	0	1	1	0	1	0	1	0	1	1	1	1	1	1	1	1	1	1	1	1	0	1	1	0	0	1	0	0	0	1	1	1	0	1	0	1	1	0	1
248	143	3A	3	2	1	1	1	0	1	1	0	1	1	0	0	0	0	0	0	0	0	1	0	0	0	1	0	0	0	1	0	0	0	0	0	0	0	0	0	0	1	0	0	0	0	1	1	0	0
249	50	2A	2	1	0	0	1	0	0	1	0	1	1	0	1	1	1	0	0	1	0	1	0	0	1	0	0	0	1	1	0	0	0	0	0	1	0	0	0	0	1	1	0	1	0	1	1	0	1
250	26	2A	2	2	1	0	1	0	0	1	0	1	1	0	1	0	1	0	0	1	0	1	0	1	0	1	1	0	1	1	0	1	1	0	0	1	0	0	0	0	1	1	0	0	0	1	1	1	0
251	40	1A	1	1	1	0	0	1	1	1	0	0	1	0	0	0	0	0	0	1	0	1	0	1	0	0	0	0	0	1	0	0	1	0	0	1	0	0	0	0	1	0	0	1	0	1	0	0	0
252	82	2A	2	1	0	1	1	0	0	1	0	0	1	0	1	1	0	1	0	1	0	1	0	1	1	1	0	1	1	1	0	0	1	0	0	0	0	0	0	0	1	0	0	0	1	1	1	0	1
253	160	2A	2	1	1	1	1	0	0	0	1	1	1	1	1	1	1	0	0	1	0	1	1	1	1	1	1	1	1	1	0	0	0	0	0	1	0	0	0	0	0	1	0	1	0	1	1	0	1
254	79	2A	2	2	0	1	0	0	0	1	0	1	1	1	0	1	0	1	0	1	0	1	0	1	0	1	1	1	1	1	0	1	1	0	0	0	0	0	0	0	1	1	0	0	0	1	1	0	1
255	114	3A	3	1	0	1	1	0	1	1	0	1	1	0	0	0	1	0	0	1	0	1	0	1	0	1	1	0	0	1	0	0	0	0	0	1	0	0	0	0	1	0	1	0	1	1	1	0	0
256	129	1A	1	1	1	1	0	1	0	1	0	0	1	0	0	1	1	0	0	0	0	1	1	1	1	0	0	0	0	1	0	0	1	0	0	0	0	0	0	0	1	0	0	1	0	1	1	0	0
257	193	2A	2	2	1	1	1	0	0	1	0	1	1	1	1	0	1	0	0	1	0	1	0	1	0	1	0	1	1	1	0	0	0	0	0	0	0	0	0	0	0	1	0	0	0	1	1	0	1
258	158	1A	1	2	0	1	1	1	0	1	0	1	1	0	0	0	0	1	0	1	0	1	0	1	0	0	1	0	0	1	0	1	1	0	0	1	0	0	0	0	1	0	0	0	1	0	0	0	0
259	107	1A	1	2	1	1	1	1	1	1	0	0	1	0	0	0	0	0	0	0	0	1	1	1	1	0	1	0	1	1	0	1	0	0	0	0	0	0	0	0	0	0	0	1	0	1	1	0	0
260	194	3A	3	2	1	0	0	0	0	1	0	0	1	0	0	0	0	0	0	1	1	1	1	1	1	1	1	1	1	1	0	0	0	0	0	0	0	0	0	0	1	0	0	0	1	1	1	0	1
261	54	2A	2	2	0	1	1	0	0	1	0	1	1	0	1	0	0	0	0	0	0	1	0	1	0	0	0	1	0	1	0	1	1	0	0	1	1	0	0	0	1	0	0	0	0	0	0	0	0
262	148	2A	2	1	0	1	1	0	0	1	0	1	1	0	0	0	0	0	0	1	0	1	1	1	1	1	0	1	0	1	0	0	1	0	0	1	0	0	0	0	1	1	0	0	0	1	1	0	1
263	97	1A	1	2	0	0	0	0	0	0	0	0	0	0	0	0	0	0	0	1	0	1	0	1	0	0	0	0	1	1	0	1	0	0	0	0	0	0	0	0	0	0	0	1	0	1	1	0	1
264	180	2A	2	2	0	1	1	0	0	1	0	1	1	0	1	0	1	0	0	1	0	1	1	1	1	0	1	1	0	1	0	0	0	0	0	1	0	0	0	0	0	1	0	1	0	0	1	0	1
265	187	3A	3	2	0	1	1	0	1	1	0	1	1	1	0	0	1	0	0	1	0	1	0	1	0	1	0	0	1	1	0	0	0	0	0	0	0	0	0	0	1	0	0	0	0	1	1	0	0
266	59	1A	1	1	1	0	1	1	1	1	0	0	1	0	0	0	0	0	0	1	1	1	0	1	1	0	1	0	0	1	0	0	1	0	0	1	0	0	0	0	0	1	0	1	1	1	1	0	0
267	147	1A	1	1	0	0	1	1	1	1	0	1	0	1	0	0	1	0	0	1	1	1	1	1	0	0	0	1	1	1	0	0	0	0	0	0	0	0	0	0	1	1	0	0	0	0	1	0	0
268	36	2A	2	1	0	1	1	0	0	0	0	0	1	0	1	1	0	0	1	1	0	1	0	1	0	1	0	1	0	1	0	0	0	0	0	1	0	0	0	0	0	1	0	1	0	0	1	0	1
269	92	3A	3	2	0	0	1	0	1	1	0	1	1	0	1	0	0	0	0	1	0	1	0	1	1	0	0	0	0	1	0	1	0	0	0	0	0	0	0	0	0	1	0	0	0	1	1	0	1
270	30	2A	2	1	0	1	0	0	0	0	0	1	1	0	1	1	0	1	0	1	0	1	0	1	1	1	0	0	1	1	0	0	1	0	0	0	0	0	0	0	1	1	0	1	1	1	1	0	0
271	119	3A	3	2	1	0	1	0	0	1	0	1	0	0	0	0	0	0	0	1	1	1	0	1	0	1	0	1	1	1	0	0	0	0	0	1	0	0	0	0	1	0	1	1	1	1	1	0	0
272	73	2A	2	1	0	0	1	1	1	0	0	1	1	1	0	0	1	0	0	1	0	1	1	1	0	1	1	0	0	1	0	0	1	0	0	0	0	0	0	0	1	1	0	1	0	1	1	1	1
273	155	3A	3	2	1	1	1	0	0	1	0	1	1	0	1	0	1	0	0	1	0	1	0	1	0	1	1	1	1	1	0	1	0	0	0	0	0	0	0	0	1	0	0	0	0	1	1	0	0
274	157	2A	2	1	0	0	1	0	0	0	0	1	1	0	1	1	1	0	0	1	0	1	0	1	1	1	0	1	0	1	0	0	0	0	0	0	0	0	0	0	0	1	0	0	0	1	1	0	0
275	25	1A	1	2	0	0	0	0	0	0	0	0	0	0	0	0	0	0	0	0	1	1	0	1	0	1	1	0	0	1	0	1	0	0	0	0	0	0	0	0	0	1	0	1	0	1	1	0	0
276	68	1A	1	1	1	1	1	1	1	1	0	1	1	1	0	1	1	0	0	1	0	1	0	1	0	1	1	1	0	1	0	0	1	0	0	1	0	0	0	0	0	0	0	1	0	1	1	0	0
277	67	3B	3	2	0	0	0	0	0	0	0	0	0	0	0	0	0	0	0	1	0	1	1	0	0	1	0	1	1	1	0	1	0	0	0	1	0	0	0	0	0	1	0	0	0	1	1	0	1
278	73	3B	3	1	0	0	1	0	0	0	0	1	1	1	1	0	1	0	0	1	0	1	1	1	0	1	1	1	1	1	0	0	1	0	0	1	0	0	0	0	1	1	0	0	0	1	1	0	1
279	34	1B	1	2	1	0	1	1	1	1	0	0	0	0	0	0	0	1	0	1	0	1	1	1	0	1	1	0	0	1	0	1	1	0	0	0	1	0	0	0	1	0	0	1	0	1	1	0	0
280	157	2B	2	2	1	1	1	1	0	0	0	1	1	0	0	1	1	1	0	0	0	1	0	1	0	0	1	0	0	1	0	1	1	0	0	1	0	0	0	0	0	1	0	0	0	1	1	0	0
281	89	3B	3	1	1	1	1	0	0	1	0	1	1	0	0	1	1	0	0	1	0	1	1	1	0	0	0	1	1	1	0	0	0	0	0	0	0	0	0	0	1	0	0	0	0	1	1	0	0
282	36	2B	2	2	1	1	1	1	1	1	0	1	1	0	0	1	1	1	0	1	0	1	1	1	0	1	0	1	1	1	0	0	1	0	0	1	0	0	0	0	1	0	0	0	1	1	1	0	1
283	164	1B	1	1	1	0	1	1	0	1	0	1	1	1	1	0	0	0	0	1	0	1	1	1	1	0	0	1	1	1	0	0	1	0	1	1	0	0	0	0	1	1	0	1	0	1	1	0	1
284	117	3B	3	1	1	0	1	0	0	1	0	1	1	0	1	0	1	0	0	1	0	1	1	0	0	1	0	1	0	1	0	0	1	0	0	0	0	0	0	0	1	0	0	0	0	1	1	0	0
285	43	1B	1	1	1	0	1	1	1	0	0	0	1	0	0	1	1	0	0	1	0	1	0	1	1	0	0	0	0	1	0	0	0	0	0	1	0	0	0	0	1	0	0	1	0	1	1	0	0
286	129	3B	3	1	1	1	1	1	1	1	0	0	1	0	0	0	0	1	0	0	0	1	0	1	1	1	0	0	0	1	0	0	0	0	0	0	0	0	0	0	1	0	1	0	0	1	1	0	0
287	186	1B	1	1	0	0	0	1	1	1	0	1	1	0	1	0	1	0	0	0	0	1	1	1	0	1	1	0	0	1	0	0	1	1	0	1	1	0	0	0	1	1	0	1	0	1	1	0	1
288	144	2B	2	1	1	1	1	0	0	1	0	0	1	0	0	0	0	1	0	1	0	1	0	1	0	1	1	0	0	1	0	0	0	0	0	1	0	0	0	0	1	1	0	1	0	1	1	0	0
289	27	2B	2	1	0	0	1	1	0	1	0	1	1	1	0	0	1	0	0	1	0	1	0	1	1	1	1	1	1	1	0	0	1	1	0	1	0	0	0	0	1	1	0	1	0	1	1	0	1
290	87	3B	3	1	1	0	1	1	0	1	0	0	1	0	0	0	1	0	1	1	0	1	0	1	1	1	1	1	0	1	0	0	1	1	0	1	0	0	0	0	1	1	1	1	0	1	1	0	1
291	59	1B	1	2	1	0	1	1	1	1	0	0	1	0	0	0	0	0	0	1	0	1	0	1	1	1	0	0	0	1	0	0	1	0	0	0	0	0	0	0	1	0	0	1	0	1	1	0	0
292	48	1B	1	2	1	0	1	0	0	1	0	0	1	0	0	0	1	1	0	1	0	1	1	1	1	1	1	1	1	1	0	1	1	0	0	1	0	0	0	0	1	0	0	1	0	1	1	0	1
293	184	3B	3	2	1	1	1	1	1	1	1	0	1	0	0	0	1	0	0	0	1	1	1	1	1	1	1	0	1	1	0	1	0	0	0	1	0	0	0	0	1	1	0	0	0	1	1	0	1
294	143	1B	1	1	1	0	1	0	0	0	0	0	1	0	1	0	0	1	0	1	0	1	0	1	0	0	0	1	0	1	0	0	0	0	0	1	0	0	0	0	0	1	0	0	0	1	1	0	0
295	40	1B	1	2	1	0	1	1	0	1	0	1	1	0	0	0	0	0	0	1	1	1	0	1	1	0	1	0	0	1	0	0	0	0	0	1	0	0	0	0	1	0	0	1	0	0	0	0	0
296	67	2B	2	1	1	1	1	1	0	1	0	1	1	0	0	1	1	1	0	1	1	1	1	1	1	1	0	1	1	1	0	0	1	0	0	0	0	0	0	0	0	1	0	1	1	1	1	1	1
297	138	3B	3	1	1	0	1	1	1	1	0	1	1	0	0	1	0	0	0	1	0	1	1	1	1	1	1	1	0	1	0	0	1	0	0	1	1	0	0	0	1	0	0	0	0	1	1	0	0
298	123	2B	2	1	1	1	1	0	1	1	0	0	1	0	0	0	1	1	1	1	0	1	1	1	1	1	1	1	0	1	0	0	0	0	0	1	0	0	0	0	1	1	0	1	0	1	1	0	1
299	74	2B	2	2	1	1	1	1	0	1	0	0	0	0	0	0	0	1	0	1	0	1	0	1	1	0	0	1	1	1	0	1	1	0	0	1	0	0	0	0	1	1	0	0	0	1	1	0	0
300	39	1B	1	1	1	0	1	1	1	1	0	1	1	0	1	1	1	1	0	1	0	1	0	1	0	1	1	1	0	1	0	0	1	0	0	0	0	0	0	0	0	0	0	1	0	1	1	0	0
301	83	1B	1	1	0	1	1	1	1	1	0	0	1	0	0	1	1	0	0	1	0	1	0	1	0	0	0	0	1	1	0	0	0	0	0	1	0	0	0	0	1	1	0	1	1	1	1	0	0
302	113	2B	2	1	1	1	1	1	0	1	0	1	1	1	1	1	0	1	0	1	1	1	1	1	1	1	1	1	1	1	0	0	1	0	0	1	0	0	0	0	0	1	0	0	1	1	1	1	1
303	105	1B	1	2	1	1	1	1	1	1	1	0	1	0	0	1	1	0	0	0	1	1	1	1	0	0	0	1	1	1	0	0	0	0	0	1	0	0	0	0	0	0	0	1	0	1	1	0	0
304	38	1B	1	1	0	0	1	0	1	1	0	1	1	1	1	1	0	0	0	0	0	1	1	1	0	1	0	1	1	1	0	0	0	0	0	1	1	1	1	0	1	1	0	1	0	1	1	1	1
305	179	3B	3	2	0	0	1	1	1	1	1	1	1	0	0	0	1	0	0	0	0	1	0	1	0	1	0	0	1	1	0	0	1	0	0	0	1	0	0	0	1	1	1	0	1	1	1	0	1
306	61	3B	3	2	1	1	1	0	0	1	0	0	1	0	0	1	0	0	0	1	0	1	0	1	1	1	1	1	1	1	0	1	1	0	0	1	0	0	0	0	1	1	0	0	0	1	1	0	1
307	44	1B	1	2	1	0	1	1	1	0	0	0	1	0	0	1	1	0	0	1	0	1	1	1	0	1	0	1	1	1	0	1	1	1	0	1	0	0	0	0	1	0	0	0	1	1	1	0	0
308	130	1B	1	1	1	1	1	0	0	0	0	0	1	0	0	1	0	0	0	1	0	1	0	1	0	1	0	1	0	0	0	0	1	0	0	1	0	0	0	0	1	1	0	1	0	1	1	0	1
309	152	2B	2	2	1	1	0	1	0	1	0	0	1	0	0	1	0	1	0	1	1	1	1	1	1	1	1	1	1	1	0	1	1	1	0	1	0	0	0	0	0	1	0	0	1	1	1	0	1
310	31	1B	1	1	0	0	1	0	0	1	0	1	1	0	0	1	0	0	0	1	1	1	1	1	1	1	1	1	1	1	0	0	1	1	0	1	0	0	0	0	0	0	0	1	1	1	1	0	0
311	102	1B	1	2	1	1	1	1	0	0	0	1	1	0	0	0	0	0	0	1	0	1	0	1	1	0	1	0	0	1	0	1	1	0	0	0	0	0	0	0	0	0	0	1	0	1	1	0	0
312	170	2B	2	1	1	1	1	1	1	1	0	0	0	0	0	0	1	1	0	1	1	1	1	1	1	1	0	1	0	1	0	0	1	0	0	1	0	0	0	0	1	1	0	1	0	1	1	1	1
313	160	2B	2	2	1	1	1	0	0	1	0	1	1	1	0	1	1	1	0	1	0	1	1	1	1	1	1	1	0	1	0	1	0	0	1	1	1	1	0	0	1	1	0	1	1	1	1	0	1
314	41	1B	1	1	0	0	1	1	1	0	0	0	1	0	0	1	1	0	0	1	0	1	1	1	1	0	1	0	0	1	0	0	0	0	0	0	0	0	0	0	1	0	0	1	0	1	1	0	0
315	36	1B	1	1	1	0	1	0	0	0	0	0	1	0	1	0	0	1	0	1	0	1	0	1	0	1	1	1	0	1	0	0	1	0	0	1	0	0	0	0	0	0	0	1	0	0	1	0	0
316	113	1B	1	2	0	0	1	0	0	0	0	1	1	1	0	0	0	0	0	1	1	1	1	1	1	1	1	1	1	1	0	1	1	0	1	1	1	1	1	0	0	1	1	1	1	1	1	1	1
317	46	1B	1	1	1	0	1	0	0	1	0	0	1	0	0	0	0	1	0	1	0	1	0	1	0	0	0	1	0	1	0	0	1	0	0	1	0	0	0	0	0	0	0	1	0	1	1	0	1
318	32	2B	2	1	1	0	1	1	1	0	0	1	1	0	1	1	0	0	0	1	0	1	0	1	1	1	0	1	1	1	0	0	1	1	0	1	0	0	0	0	1	1	0	1	0	1	1	0	1
319	172	2B	2	2	1	1	1	0	1	1	1	1	1	0	1	1	1	1	1	1	0	1	1	1	1	1	0	1	0	1	0	0	0	0	0	1	0	0	0	0	1	1	0	1	0	1	1	0	0
320	124	3B	3	1	0	1	1	0	1	0	0	1	1	0	1	0	1	0	0	0	0	1	0	1	0	1	0	0	0	1	0	0	0	0	0	0	0	0	0	0	1	0	0	0	0	0	0	0	0
321	52	1B	1	1	1	0	1	1	1	1	0	1	1	1	0	1	1	1	0	1	0	1	1	1	1	1	1	1	0	1	0	0	1	0	0	1	0	0	0	0	1	1	0	1	0	1	1	0	0
322	38	3B	3	2	1	1	1	1	0	1	0	1	1	0	1	0	1	0	0	1	0	1	1	1	1	1	0	1	0	1	0	0	1	0	1	1	0	0	0	0	1	1	0	1	0	1	1	0	1
323	60	1B	1	2	1	0	1	1	1	1	0	0	1	0	0	0	0	1	0	1	1	1	0	1	1	0	1	0	0	1	0	1	1	0	0	0	0	0	0	0	0	1	0	1	0	1	1	0	0
324	68	2B	2	1	1	1	1	1	1	1	0	1	1	1	0	1	1	1	0	1	0	1	1	1	0	1	0	1	0	1	0	0	1	0	0	1	0	0	0	0	0	0	0	1	0	1	1	0	0
325	30	3B	3	1	1	1	1	1	1	0	0	1	1	1	0	1	1	1	1	1	0	1	0	1	1	1	0	0	1	1	0	0	1	0	0	1	0	0	0	0	1	0	0	0	1	1	1	0	0
326	114	1B	1	1	0	0	1	1	1	1	0	0	1	0	0	1	1	0	0	1	0	1	1	1	0	0	1	0	0	1	0	0	1	1	0	1	1	0	0	0	0	0	0	0	1	1	1	0	1
327	135	1B	1	1	1	1	1	1	1	1	0	0	1	0	0	1	0	0	0	1	1	1	0	1	1	0	1	0	0	1	0	0	1	0	0	1	1	0	0	0	1	0	0	1	0	1	1	0	1
328	60	3B	3	1	1	0	1	1	1	1	1	1	1	0	0	0	1	0	0	1	0	1	1	1	1	1	0	0	0	1	0	0	0	0	0	0	0	0	0	0	1	1	0	1	0	1	1	0	1
329	76	1B	1	2	1	0	1	1	0	1	0	1	1	0	0	0	0	1	0	1	0	1	0	1	0	1	0	1	0	1	0	0	0	0	0	1	0	0	0	0	0	0	0	0	0	1	1	0	0
330	75	2B	2	1	1	1	1	1	1	1	0	0	1	0	0	0	0	1	0	1	0	1	1	1	0	0	0	1	0	1	0	0	0	0	0	1	0	0	0	0	0	1	0	0	0	1	1	0	1
331	93	3B	3	2	1	1	1	0	1	1	0	0	1	0	0	0	0	0	0	1	0	1	1	1	1	1	1	1	1	1	0	1	1	0	0	1	0	0	0	0	1	1	1	1	1	1	1	0	1
332	173	2B	2	1	1	1	0	1	0	1	0	0	1	0	1	0	0	1	0	1	0	1	1	1	1	0	0	1	1	1	0	0	1	0	0	1	0	0	0	0	1	1	0	0	0	1	1	0	0
333	174	1B	1	2	1	0	1	1	1	1	0	0	0	0	0	0	1	1	0	1	0	1	1	1	1	1	1	1	1	1	0	0	0	1	0	0	1	0	0	0	1	1	0	1	0	1	1	0	1
334	183	2B	2	1	1	1	1	0	1	1	0	0	0	0	0	0	1	1	0	1	0	1	0	1	1	1	0	1	0	1	0	0	1	0	0	1	0	0	0	0	0	1	0	1	1	1	1	0	0
335	69	2B	2	2	0	0	0	0	1	1	0	0	1	0	0	0	0	0	0	1	1	1	0	0	0	1	0	1	1	0	0	0	0	0	0	0	0	0	0	0	0	1	0	0	0	1	1	0	1
336	154	1B	1	1	1	1	1	1	0	1	0	1	1	1	0	0	1	0	0	1	0	1	0	1	0	1	1	1	0	1	0	0	0	0	0	0	0	0	0	0	0	0	0	1	0	1	1	0	0
337	116	2B	2	2	1	1	1	1	0	1	0	1	1	0	0	0	1	1	0	1	0	1	0	1	0	0	0	1	1	1	0	1	0	0	0	0	0	0	0	0	0	0	1	0	0	1	1	0	0
338	25	3B	3	2	1	1	1	1	1	1	0	1	1	1	0	1	0	0	0	0	0	1	0	1	0	1	0	0	0	1	0	1	0	0	0	0	0	0	0	0	0	0	0	0	0	1	0	0	0
339	167	2B	2	2	0	0	1	0	0	1	0	0	1	1	1	0	1	0	1	0	1	1	0	1	0	0	0	1	0	1	0	1	0	0	0	1	0	0	0	0	0	1	0	1	0	1	1	0	0
340	127	2B	2	1	0	1	1	1	1	1	0	1	1	0	0	1	1	0	0	1	0	1	1	1	1	1	1	0	0	1	0	0	1	0	1	1	1	0	0	0	1	1	1	1	0	1	1	0	0
341	79	1B	1	1	1	0	1	0	1	1	0	1	1	0	1	1	1	1	0	1	0	1	0	1	0	1	1	1	1	1	0	0	1	0	0	1	0	0	0	0	1	0	1	1	1	1	1	0	0
342	194	1B	1	2	0	0	1	1	1	1	0	0	1	0	0	0	0	0	0	1	0	1	1	1	1	1	1	1	0	1	0	0	1	0	0	0	0	0	0	0	1	1	1	0	1	1	1	0	1
343	96	2B	2	1	1	1	1	1	0	1	0	1	1	0	0	0	0	1	0	1	0	1	1	0	0	1	0	1	0	1	0	0	0	0	0	0	0	0	0	0	0	1	0	1	1	1	1	0	0
344	152	3B	3	1	1	1	1	1	1	1	0	1	1	0	0	0	1	0	0	1	1	1	1	1	1	1	1	1	0	1	0	0	1	0	0	1	0	0	0	0	1	1	0	1	0	1	1	0	1
345	131	1B	1	2	1	0	1	1	1	1	0	1	1	0	0	0	0	1	0	1	0	1	0	0	1	1	1	1	1	1	0	0	1	0	0	1	0	0	0	0	1	0	0	0	1	1	1	0	0
346	157	3B	3	1	1	1	1	1	1	1	0	0	1	0	0	0	1	0	1	1	0	1	0	1	1	1	0	0	0	1	0	0	0	0	0	0	0	0	0	0	1	1	0	0	0	1	1	0	0
347	46	2B	2	2	1	1	1	1	0	1	0	1	1	0	0	0	0	1	0	1	0	1	1	1	0	0	0	1	0	0	0	0	0	0	0	1	0	1	0	1	0	1	0	1	0	1	1	0	1
348	181	1B	1	1	1	1	1	1	0	1	0	1	1	0	0	0	0	0	0	1	0	1	0	1	0	1	0	0	0	1	0	0	0	0	0	1	0	0	0	0	0	1	0	1	0	1	1	0	0
349	151	2B	2	1	1	0	0	1	0	0	0	1	1	0	0	1	1	0	0	1	1	1	1	1	1	1	0	1	0	1	0	0	0	0	0	1	0	0	0	0	0	1	0	0	1	1	1	0	0
350	81	2B	2	2	1	1	1	1	1	1	0	0	1	0	0	1	0	1	0	1	0	1	0	1	1	1	1	1	1	1	0	0	0	0	0	1	0	0	0	0	1	1	0	0	1	1	1	1	0
351	59	2B	2	1	1	1	0	1	0	1	0	1	1	0	0	0	0	1	1	1	1	1	0	1	1	0	1	1	0	1	0	0	0	0	0	0	0	0	0	0	0	1	0	1	0	1	1	0	0
352	80	1B	1	2	1	0	1	1	1	1	0	0	1	0	0	1	1	1	0	1	1	1	1	0	0	0	0	0	0	1	0	0	0	0	0	1	0	0	0	0	0	0	0	0	0	1	1	0	0
353	56	1B	1	1	1	0	1	1	0	1	0	0	1	0	0	0	0	0	0	1	0	1	1	1	1	1	1	1	1	1	0	0	1	0	0	1	0	0	0	0	1	0	0	0	0	1	1	0	0
354	76	2B	2	1	1	1	1	1	0	1	0	1	1	0	1	1	1	1	0	0	0	1	0	1	0	1	1	1	0	1	0	1	0	0	0	0	0	1	0	0	0	1	0	0	0	1	1	0	0
355	105	2B	2	1	1	1	1	1	1	1	0	1	1	0	0	0	1	1	0	1	0	1	0	1	0	1	0	1	1	1	0	0	1	0	0	1	0	0	0	0	0	1	0	0	0	1	1	0	0
356	116	1B	1	1	1	0	1	0	1	0	0	1	1	0	0	0	0	0	1	1	0	1	0	1	0	0	0	1	0	1	0	0	1	0	1	1	0	0	0	0	0	0	0	1	0	1	1	0	0
357	73	2B	2	2	1	0	1	1	1	1	0	1	1	1	0	0	0	0	0	1	1	1	0	1	1	1	1	1	1	1	0	0	1	0	1	1	0	0	1	0	0	1	0	1	0	1	1	0	1
358	103	2B	2	1	0	0	1	1	1	1	0	0	1	1	1	1	0	0	0	1	0	1	1	1	1	1	1	1	0	1	0	0	1	0	0	1	0	0	0	0	1	1	0	0	0	1	1	0	1
359	88	2B	2	1	0	0	1	1	1	1	0	0	1	1	0	1	1	1	0	1	0	1	1	1	1	1	0	0	1	1	0	0	1	0	0	1	0	0	0	0	1	1	0	1	0	1	1	0	1
360	171	3B	3	2	0	1	1	1	1	0	0	0	1	0	0	0	1	0	1	1	1	1	1	1	1	1	0	0	0	1	0	1	1	0	0	0	0	0	0	0	1	1	1	1	0	1	1	0	1
361	125	1B	1	1	1	0	1	0	0	1	0	0	1	0	1	0	0	0	0	0	0	1	0	1	0	0	0	0	0	1	0	0	0	0	0	1	0	0	0	0	0	0	0	0	0	0	0	0	0
362	133	3B	3	1	0	0	1	1	0	1	0	1	1	0	1	0	1	0	0	0	0	1	0	1	0	1	0	0	0	1	0	0	0	0	0	0	0	0	0	0	1	0	0	0	0	0	0	0	0
363	163	2B	2	1	1	1	1	0	1	1	0	0	1	0	0	0	0	1	0	1	0	1	1	1	0	1	1	1	1	1	0	0	1	0	0	0	0	0	0	0	0	0	0	0	0	1	1	1	1
364	71	2B	2	1	1	1	1	0	0	1	0	0	1	0	0	0	0	1	0	1	0	1	0	1	1	0	1	0	0	1	0	0	1	0	0	1	0	0	0	0	0	1	0	1	0	1	1	0	1
365	88	3B	3	2	1	1	1	1	1	1	0	1	1	0	0	0	1	0	0	1	1	1	1	1	1	0	0	1	1	1	0	0	0	0	0	1	0	0	0	0	1	1	1	0	0	1	1	0	1
366	44	3B	3	1	0	0	1	1	0	0	0	1	1	0	0	0	1	0	0	0	0	0	0	0	0	0	0	0	0	1	0	0	0	0	1	1	0	0	0	0	0	1	0	0	0	1	1	0	1
367	171	1B	1	1	1	1	1	1	0	1	0	1	1	1	1	0	1	0	0	1	1	1	1	1	0	1	1	1	1	1	0	0	0	1	0	1	0	0	0	1	1	1	0	1	1	1	1	0	0
368	87	1B	1	2	1	1	1	1	0	1	0	1	1	0	0	0	0	1	0	1	0	1	0	1	1	1	1	1	1	1	0	0	1	0	0	1	0	0	0	0	1	0	0	1	1	1	1	0	0
369	53	1B	1	1	1	1	0	0	0	1	0	1	1	0	0	1	1	0	0	1	0	1	1	1	0	1	0	1	1	1	0	0	1	0	0	0	0	0	0	0	1	0	0	1	0	1	1	0	0
370	158	2B	2	1	1	1	1	1	1	1	0	1	1	0	0	1	0	1	0	0	1	1	0	1	0	1	0	0	0	1	0	0	0	0	0	1	0	0	0	0	0	1	0	0	0	1	1	0	1
371	112	3B	3	2	0	0	1	1	0	1	1	1	1	1	1	1	0	1	1	1	0	1	0	1	0	0	0	1	1	1	0	0	0	0	0	1	0	0	0	0	0	0	1	0	0	1	1	0	1
372	42	2B	2	2	0	0	1	1	1	1	0	1	1	1	0	1	1	0	0	1	0	1	1	1	1	1	0	1	0	1	0	0	1	0	0	0	0	0	0	0	1	1	0	0	1	1	1	0	1
373	63	1B	1	2	0	0	0	0	0	1	0	0	1	0	1	0	0	1	0	1	0	1	0	1	0	1	1	1	0	1	0	1	1	0	0	0	0	0	0	0	1	1	0	1	1	1	1	0	0
374	33	1B	1	2	1	0	1	1	1	1	0	1	1	0	0	0	0	0	0	1	1	1	0	1	1	0	1	1	0	1	0	0	1	0	0	1	0	0	0	0	0	1	0	1	0	1	1	0	1
375	62	3B	3	1	0	0	1	0	0	0	0	1	1	0	0	0	0	0	0	1	0	1	0	1	1	1	0	0	0	1	0	0	0	0	0	1	0	0	0	0	1	1	0	0	0	0	0	1	1
376	106	1B	1	2	1	0	1	1	0	1	0	1	1	1	1	1	0	0	0	1	0	1	1	1	1	1	0	1	1	1	0	0	1	0	0	1	1	0	0	0	1	0	0	1	0	1	1	0	1
377	61	2B	2	1	1	1	1	1	0	1	0	0	1	0	0	0	0	1	0	1	0	1	0	1	1	1	1	1	1	1	0	0	1	0	0	1	0	0	0	0	0	1	0	0	0	1	1	0	1
378	173	3B	3	2	1	0	1	1	1	1	0	0	1	1	0	1	0	1	0	1	0	1	0	1	1	1	0	0	0	1	0	1	0	0	0	0	0	0	0	0	1	0	0	0	0	1	1	0	0
379	100	3B	3	2	1	1	1	1	1	1	1	1	1	0	1	0	1	0	1	0	0	1	1	1	0	1	0	0	0	1	0	0	0	0	0	0	0	0	0	0	1	1	0	0	0	1	1	0	0
380	108	2B	2	1	1	1	1	0	0	1	0	0	1	0	0	0	0	1	0	1	0	1	1	1	1	1	1	1	1	1	0	0	1	0	1	1	1	0	0	0	1	1	0	1	1	1	1	0	1
381	99	3B	3	1	0	1	1	0	1	1	1	1	0	0	0	0	1	0	0	1	0	1	0	1	1	1	0	0	0	1	0	0	0	0	0	1	0	0	0	0	1	0	0	0	0	1	1	0	0
382	99	1B	1	2	0	1	1	1	1	1	0	1	1	0	0	0	0	1	0	1	0	1	0	1	1	0	0	0	0	1	0	1	0	0	0	1	0	0	0	0	1	0	0	0	1	1	1	0	0
383	41	3B	3	2	0	1	1	0	1	0	0	1	1	0	0	0	1	0	0	1	0	1	1	1	1	1	1	1	0	1	0	1	0	0	0	0	0	0	0	0	0	1	0	0	0	1	1	0	1
384	33	3B	3	1	1	0	1	1	1	1	0	1	1	0	0	0	0	0	0	1	0	1	0	1	1	1	1	1	0	1	0	0	0	0	0	1	0	0	0	0	1	0	1	0	0	1	1	0	1
385	138	2B	2	2	1	1	1	0	0	1	0	1	1	0	1	1	0	1	0	1	1	1	0	1	1	1	1	1	0	1	0	0	0	0	0	1	0	0	0	0	1	0	0	0	1	1	1	0	0
386	107	3B	3	2	1	1	1	1	1	1	0	1	1	0	0	0	1	0	1	0	0	1	0	1	1	0	0	0	0	1	0	1	0	0	0	0	0	0	0	0	1	0	0	0	0	1	1	0	0
387	45	2B	2	2	1	1	1	0	0	1	0	1	1	0	0	0	0	1	0	1	1	1	0	1	0	1	0	0	1	1	0	0	0	0	0	0	0	0	0	0	0	0	0	0	0	1	1	0	0
388	118	2B	2	2	1	1	1	1	1	1	0	0	1	0	0	1	1	1	0	1	0	1	1	1	1	1	1	1	1	1	0	0	1	1	0	1	0	0	0	0	0	1	0	0	0	1	1	0	1
389	84	1B	1	2	1	0	1	1	1	1	0	1	1	0	0	1	1	0	0	1	0	1	1	1	1	1	1	0	0	1	0	0	1	0	0	1	0	0	0	0	1	0	0	0	0	1	1	0	1
390	125	2B	2	2	1	0	1	0	0	1	0	1	1	0	0	0	1	0	0	0	0	1	0	1	0	1	1	1	0	1	0	0	1	0	0	0	0	0	0	1	0	0	0	0	0	1	1	0	1
391	55	2B	2	1	1	1	1	1	1	1	0	1	1	0	0	1	1	1	0	1	0	1	0	0	0	0	0	0	0	1	0	0	0	0	0	0	0	0	0	0	0	0	0	0	0	1	1	0	0
392	35	2B	2	2	1	1	0	0	0	1	0	0	1	0	0	0	0	1	0	1	0	1	0	0	1	1	0	1	0	1	0	1	0	0	0	0	0	0	0	0	0	1	0	0	0	1	1	0	0
393	112	1B	1	1	1	1	0	1	1	0	0	0	1	0	0	0	0	1	0	1	0	1	0	0	0	0	0	0	0	1	0	0	1	0	0	1	0	0	0	0	0	0	0	0	1	1	0	0	0
394	74	3B	3	1	1	0	1	1	1	1	0	1	1	1	0	0	1	1	0	0	0	1	0	1	1	1	0	0	1	1	0	0	0	0	0	0	0	0	0	0	1	1	0	0	0	1	1	0	1
395	28	1B	1	2	1	0	1	0	1	1	0	0	1	0	0	1	0	0	0	1	0	1	0	1	1	1	0	0	0	1	0	1	0	0	0	0	0	0	0	0	1	0	0	1	1	1	1	0	0
396	108	3B	3	2	1	0	1	1	1	1	0	1	1	0	0	0	1	0	0	1	0	1	1	1	1	1	1	1	0	1	0	1	1	0	0	1	0	0	0	0	1	0	0	0	0	1	1	0	0
397	145	2B	2	1	1	1	0	1	1	1	0	1	1	0	1	0	0	1	0	1	0	1	1	1	0	1	0	0	0	1	0	0	1	0	0	0	0	0	0	0	1	1	0	1	0	1	1	0	1
398	186	3B	3	2	1	0	1	1	1	1	0	1	1	0	1	0	1	0	0	0	0	1	1	1	1	1	1	0	1	1	0	1	1	0	0	1	1	0	0	0	1	1	0	0	0	1	1	0	0
399	91	3B	3	1	1	0	1	1	0	0	0	1	1	0	0	1	0	0	0	1	1	1	0	0	1	0	0	1	1	1	0	0	0	0	0	0	0	0	0	0	1	1	0	0	0	1	1	0	0
400	90	3B	3	2	1	1	1	1	1	0	0	1	1	0	0	0	0	0	0	1	0	1	1	1	1	0	0	0	1	1	0	0	0	0	1	0	0	0	0	0	0	0	0	0	0	1	0	0	0
401	147	1B	1	2	1	0	1	1	1	0	0	0	1	0	0	0	0	0	0	1	1	1	0	1	0	0	0	0	0	1	0	0	0	1	0	1	1	0	0	0	1	0	0	1	0	0	0	0	0
402	89	2B	2	2	1	1	1	1	0	1	0	0	1	0	0	0	0	1	0	1	0	1	1	1	0	1	0	0	0	1	0	0	0	0	0	1	0	0	0	0	1	1	0	0	0	1	1	0	0
403	49	3B	3	2	0	0	0	0	0	0	0	0	0	0	0	0	0	0	0	1	0	1	1	1	1	1	1	1	1	1	0	0	0	0	0	1	0	0	0	0	1	1	0	1	0	1	1	0	1
404	193	1B	1	1	1	1	1	0	0	1	0	1	1	0	1	1	1	1	0	1	0	1	0	1	0	0	1	1	0	1	0	0	1	0	0	1	0	0	0	0	1	0	0	0	0	1	1	0	0
405	29	1B	1	1	0	0	1	1	0	1	0	0	1	0	1	0	0	0	0	0	0	1	0	1	1	1	0	0	0	1	0	0	1	0	0	1	0	0	0	0	0	1	0	0	0	1	1	0	1
406	62	2B	2	2	1	1	1	0	0	0	0	1	1	0	1	0	0	1	0	1	0	1	0	1	0	1	0	0	0	1	0	1	0	0	0	1	0	0	0	0	0	1	0	0	0	1	1	0	0
407	95	2B	2	1	1	1	1	1	0	1	0	0	1	0	0	0	0	1	0	1	1	1	0	0	0	1	0	1	1	1	0	0	0	0	0	0	0	0	0	0	1	1	0	0	0	1	1	0	1
408	121	2B	2	2	1	1	1	1	0	1	0	1	1	0	0	0	0	1	0	0	0	1	1	1	0	0	0	0	0	1	0	1	0	0	0	0	0	0	0	0	0	0	0	0	0	0	0	0	0
409	53	3B	3	2	1	0	1	0	0	1	0	1	1	0	0	0	1	0	1	0	0	1	1	0	1	1	1	1	1	1	0	0	0	0	0	0	0	0	0	0	1	0	0	1	0	1	1	0	0
410	31	3B	3	2	1	1	1	0	1	1	0	0	1	0	0	0	0	0	0	1	1	1	1	1	1	0	1	1	1	1	0	1	1	0	0	0	0	0	0	0	1	0	0	0	0	1	1	0	1
411	83	2B	2	2	1	1	1	1	0	1	0	1	1	0	0	1	1	1	0	1	0	1	1	1	1	0	0	0	0	1	0	1	0	0	0	1	0	0	0	0	0	1	0	0	1	1	1	0	0
412	66	1B	1	1	1	1	0	1	1	1	0	1	1	1	0	0	0	1	0	1	0	1	0	1	0	1	1	0	0	1	0	0	0	0	0	1	0	0	0	0	0	0	0	0	1	1	1	0	0
413	155	1B	1	1	1	0	1	1	1	1	0	1	1	0	0	1	0	0	0	1	0	1	0	1	0	0	0	0	1	1	0	0	1	0	0	1	0	0	0	0	1	1	0	1	0	1	1	0	1
414	122	2B	2	2	1	0	1	1	1	1	0	1	1	0	0	0	1	1	0	1	1	1	0	1	1	1	1	1	1	1	0	0	1	0	0	1	0	0	0	0	1	1	0	0	0	1	1	0	0
415	119	1B	1	1	1	0	1	0	0	1	1	1	1	0	0	1	0	0	0	1	0	1	1	1	0	1	0	1	1	1	0	0	1	0	0	1	0	0	0	0	0	1	0	1	0	1	1	0	1
416	120	1B	1	1	1	1	1	0	0	0	0	1	1	0	0	0	1	0	0	1	0	1	1	0	0	1	0	0	1	1	0	0	1	0	0	0	0	1	0	0	1	0	0	0	0	1	1	0	0
417	93	2B	2	1	1	1	1	0	0	1	0	0	1	0	0	0	0	1	0	1	0	1	1	1	1	1	1	1	1	1	0	0	1	0	0	1	0	0	0	0	1	1	0	1	1	1	1	1	1
418	182	3B	3	1	1	1	1	1	1	1	0	1	1	0	0	0	1	0	0	0	0	1	0	0	0	1	0	0	0	1	0	0	0	0	0	1	0	0	0	0	1	1	0	0	1	1	1	0	0
419	180	3B	3	1	0	1	1	1	1	1	0	1	1	0	0	0	1	0	0	1	0	1	0	1	1	1	1	0	0	1	0	0	0	0	0	0	0	0	0	0	1	0	0	0	0	1	0	0	0
420	185	1B	1	1	0	0	1	1	1	1	0	1	1	0	0	1	1	0	0	1	0	1	1	1	0	0	0	1	1	1	0	0	1	1	0	1	0	0	0	0	1	0	0	1	1	1	1	0	0
421	177	3B	3	2	1	1	1	1	1	1	0	0	1	0	0	0	1	0	0	0	1	1	0	1	0	1	0	0	1	1	0	0	0	0	0	1	0	0	0	0	1	0	0	0	0	1	1	0	0
422	92	2B	2	2	1	1	1	1	1	1	0	1	1	0	0	0	0	1	0	1	0	1	0	1	1	0	0	1	0	1	0	1	0	0	0	1	0	0	0	0	0	1	0	1	0	1	1	0	0
423	117	1B	1	2	1	1	1	1	1	1	0	0	1	0	0	0	0	0	0	0	0	1	0	1	1	0	0	1	1	1	0	1	0	0	0	1	1	0	0	0	0	1	0	0	0	1	1	0	0
424	158	3B	3	2	0	1	1	1	1	1	0	1	1	0	0	0	1	0	0	0	0	1	0	1	0	1	0	0	0	1	0	1	0	0	0	0	0	0	0	0	1	0	0	0	0	1	1	0	0
425	43	2B	2	2	1	1	1	0	1	1	0	0	1	0	0	1	1	1	0	1	0	1	1	1	1	0	1	1	0	1	0	1	0	0	0	1	0	0	0	0	1	0	0	0	0	1	1	0	0
426	80	2B	2	1	1	1	1	1	1	1	0	0	1	0	0	1	1	1	0	1	0	1	0	1	1	0	1	1	0	1	0	0	1	0	0	1	1	0	0	0	1	1	0	0	0	1	1	0	0
427	121	1B	1	1	0	0	1	1	1	1	0	0	1	0	0	0	1	1	0	0	0	1	0	1	0	0	0	0	0	1	0	0	0	0	0	0	0	0	0	0	0	0	0	1	0	1	1	0	0
428	26	3B	3	1	1	1	1	1	1	1	0	1	1	1	1	0	1	0	0	1	0	1	0	1	0	1	1	0	0	1	0	0	0	0	0	1	1	0	0	0	1	0	0	0	0	1	1	0	0
429	56	2B	2	2	1	0	1	1	0	1	0	1	1	0	1	0	0	0	0	0	0	1	0	1	1	0	0	0	0	1	0	1	1	0	0	1	0	0	0	0	0	0	0	0	0	1	1	0	0
430	79	3B	3	2	1	1	1	1	1	1	1	1	1	0	1	0	1	0	0	0	0	1	0	1	0	1	0	0	0	1	0	1	1	0	0	1	0	0	0	0	1	0	0	0	0	1	1	0	1
431	70	2B	2	1	0	0	1	1	0	1	0	1	1	0	0	1	0	1	0	0	1	1	0	0	1	0	0	1	1	1	0	0	0	0	1	1	0	0	0	0	0	0	0	0	0	1	1	1	0
432	75	1B	1	2	1	0	1	1	1	1	0	0	1	0	0	0	0	0	0	1	1	1	1	1	0	0	0	0	0	1	0	1	0	0	0	0	0	0	0	0	0	0	0	0	1	1	1	0	0
433	111	3B	3	1	1	1	1	1	0	1	0	0	1	0	0	1	1	0	1	1	0	1	0	1	1	1	0	0	1	1	0	0	0	0	0	1	0	0	0	0	1	1	0	0	0	1	1	0	0
434	107	2B	2	1	1	1	1	1	1	1	0	0	1	0	0	1	1	1	0	1	0	1	1	1	1	0	0	1	1	1	0	0	0	0	0	0	0	0	0	0	0	1	0	1	0	1	1	0	0
435	130	3B	3	2	1	1	1	1	1	1	0	1	1	0	1	1	1	0	1	1	0	1	1	1	0	1	1	1	0	1	0	1	0	0	0	1	0	0	0	0	1	1	0	0	0	1	1	0	1
436	27	1B	1	2	1	1	1	1	0	1	0	1	1	1	1	1	1	0	0	1	1	1	0	1	1	1	1	0	0	1	0	0	1	0	0	1	0	0	0	0	1	1	0	0	1	1	1	0	1
437	30	2B	2	2	1	1	1	1	1	1	0	1	1	0	0	1	1	1	0	1	0	1	1	1	1	1	1	1	0	1	0	0	1	0	0	1	1	1	0	0	1	1	0	1	0	1	1	0	1
438	165	2B	2	2	1	1	1	1	1	1	0	1	1	1	0	1	0	1	0	1	0	1	1	0	1	1	0	0	1	1	0	0	1	0	0	1	0	0	0	0	1	1	0	1	0	1	1	0	1
439	147	3B	3	1	0	0	1	1	1	0	0	1	1	0	0	0	0	0	0	0	1	1	0	1	0	0	0	0	0	1	0	0	0	0	0	1	0	0	0	0	1	0	0	0	0	1	1	0	0
440	106	2B	2	1	1	1	1	1	0	1	0	1	1	1	1	0	0	1	0	1	0	1	1	1	1	1	0	1	0	1	0	0	0	0	0	1	0	0	0	0	1	1	0	1	0	1	1	0	1
441	48	3B	3	1	1	0	1	0	0	1	0	1	1	0	0	0	1	0	0	1	0	1	0	1	1	1	1	1	1	1	0	0	0	0	1	1	0	0	0	0	1	1	0	0	0	1	1	0	1
442	177	2B	2	1	1	1	1	1	0	1	0	1	1	0	0	0	0	1	0	1	0	1	1	1	0	0	1	1	0	1	0	0	0	0	0	0	0	0	0	0	0	1	0	1	0	1	1	0	0
443	50	3B	3	1	1	1	1	0	0	0	0	1	1	0	1	1	1	0	0	1	0	1	0	1	0	0	0	0	1	1	0	0	0	0	0	1	0	0	0	0	1	1	0	1	0	1	1	0	1
444	146	1B	1	2	1	0	1	1	1	1	0	1	1	1	1	0	0	0	0	1	0	1	1	1	1	1	0	1	1	1	0	1	0	0	0	1	0	0	0	0	1	1	0	1	1	1	1	1	0
445	146	3B	3	1	0	1	1	1	1	1	0	1	1	0	0	0	0	0	0	1	0	1	0	1	1	1	1	0	1	1	0	0	1	0	1	1	0	0	0	0	1	0	0	0	0	1	1	0	0
446	25	2B	2	1	1	1	0	1	1	1	0	1	0	0	0	0	0	1	0	1	0	1	1	1	0	1	0	0	0	1	0	0	0	0	0	1	0	0	0	0	0	0	0	0	0	1	1	0	0
447	81	3B	3	1	1	1	1	0	1	0	0	1	1	0	0	0	0	0	0	1	0	1	1	1	0	1	0	1	0	1	0	0	0	0	0	1	0	0	0	0	1	1	0	0	0	1	1	0	0
448	84	2B	2	1	1	1	1	1	1	0	0	1	1	0	0	0	1	1	0	1	0	1	1	1	1	1	1	0	1	1	0	0	1	1	1	1	0	0	0	0	1	1	0	0	1	1	1	0	0
449	82	3B	3	1	1	1	1	1	0	1	0	0	1	0	0	1	0	0	0	1	0	1	0	1	0	1	0	0	0	1	0	0	1	0	0	0	0	0	0	0	1	1	0	1	0	1	1	0	1
450	166	2B	2	2	1	1	1	0	1	1	0	0	1	0	0	0	0	1	0	1	0	1	1	1	0	1	0	1	1	1	0	0	1	0	0	0	0	0	0	0	0	1	0	0	1	1	1	0	1
451	49	1B	1	1	1	1	1	1	1	1	0	1	1	0	1	0	0	0	0	1	1	1	1	1	1	1	0	0	1	1	0	0	1	0	0	1	0	0	0	0	1	0	0	0	1	1	1	0	0
452	32	1B	1	2	1	0	1	0	1	1	0	0	1	1	0	0	0	0	0	1	0	1	0	1	1	0	0	0	0	1	0	0	1	0	0	0	0	0	0	0	0	0	0	1	0	1	1	0	0
453	123	3B	3	2	0	0	1	0	1	1	0	0	1	0	0	0	0	0	1	0	0	1	1	0	1	1	1	1	0	1	0	1	0	0	0	0	0	0	0	0	1	0	0	0	0	1	1	0	0
454	42	3B	3	1	0	1	1	1	0	1	0	1	1	1	0	0	0	0	0	1	0	1	1	1	1	0	0	1	1	1	0	0	0	0	0	0	0	0	0	0	1	1	0	0	0	1	1	0	1
455	129	1B	1	2	0	0	1	1	1	1	0	0	1	1	0	0	0	0	0	1	0	1	1	1	1	0	1	0	0	1	0	0	1	0	0	0	1	0	0	0	1	0	0	1	0	1	1	0	0
456	142	2B	2	2	0	0	0	1	1	1	0	1	1	0	0	0	0	0	0	1	0	1	1	1	1	1	1	1	1	1	0	0	1	0	0	1	1	0	0	0	0	1	0	0	0	1	1	0	1
457	142	3B	3	1	0	0	1	0	0	0	1	1	1	1	1	0	1	0	0	1	1	1	0	1	0	1	0	0	1	1	0	0	0	0	0	1	0	0	0	0	1	1	0	0	1	1	1	0	1
458	26	1B	1	2	1	0	1	1	1	1	0	1	1	0	0	0	1	0	0	1	0	1	0	1	0	1	1	0	1	1	0	1	0	0	0	1	0	0	0	0	1	0	0	0	1	1	1	0	0
459	86	1B	1	2	1	0	1	1	1	0	0	1	1	0	0	1	1	0	0	1	0	1	1	1	1	1	1	1	1	1	0	1	1	0	0	1	0	0	0	0	1	0	0	1	0	1	1	0	1
460	139	3B	3	1	1	1	1	1	1	1	1	1	1	0	0	0	0	1	0	1	0	1	1	1	0	1	1	1	0	1	0	0	0	0	0	1	0	0	0	0	1	0	0	0	1	1	1	0	0
461	166	1B	1	1	1	1	1	0	0	1	0	0	1	1	1	0	1	0	0	1	0	1	0	1	0	1	0	1	1	1	0	0	1	0	0	0	0	0	0	0	0	1	0	1	1	1	1	0	1
462	68	1B	1	2	1	1	1	0	0	1	0	1	1	0	0	1	1	0	0	1	0	1	0	1	0	1	0	0	0	1	0	0	0	0	0	0	0	0	0	0	0	0	0	0	0	0	0	0	0
463	82	2B	2	2	1	1	1	1	0	1	0	0	1	0	0	0	1	1	0	1	0	1	0	1	0	0	1	1	0	1	0	0	1	0	0	1	0	1	0	0	1	1	0	1	0	1	1	0	0
464	40	3B	3	1	1	1	1	1	0	1	0	1	1	0	0	0	0	0	0	0	0	1	0	1	1	1	0	0	0	1	0	0	0	0	0	0	0	0	0	0	1	0	0	1	1	1	0	0	0
465	136	2B	2	1	1	1	0	1	1	1	0	1	1	0	0	1	1	0	0	0	0	1	1	1	0	0	1	0	0	1	0	0	1	0	0	0	0	0	0	0	1	1	0	0	1	1	1	0	0
466	193	3B	3	2	1	1	1	0	1	1	0	1	1	0	0	0	1	0	1	1	0	1	0	1	0	1	0	1	1	1	0	0	0	0	0	1	0	0	0	0	1	0	0	0	0	1	1	0	0
467	135	2B	2	2	0	1	1	1	1	0	0	0	1	0	0	0	0	0	0	1	1	1	1	1	0	1	1	1	1	1	0	0	0	1	0	1	1	0	0	0	0	1	0	1	0	1	1	0	0
468	37	1B	1	2	1	1	1	0	0	0	0	0	1	0	0	1	1	1	0	1	0	0	0	1	1	1	0	0	1	1	0	1	1	0	0	0	0	0	0	0	1	0	0	1	0	1	1	0	0
469	24	1B	1	2	0	0	1	1	1	1	0	1	1	0	1	0	0	0	1	1	0	1	0	1	1	1	1	1	1	1	0	0	0	0	0	1	0	0	0	0	1	0	0	1	0	1	1	0	0
470	66	3B	3	2	1	0	1	1	1	1	0	0	1	0	0	0	1	0	1	1	0	1	1	1	0	1	1	1	0	1	0	1	1	0	0	1	1	0	0	0	1	1	0	1	0	1	1	0	0
471	153	2B	2	1	0	0	1	1	0	1	0	1	1	0	0	0	0	0	0	1	0	1	1	1	0	1	1	1	0	1	0	0	1	0	0	1	0	1	0	0	1	0	0	0	0	1	1	0	0
472	131	2B	2	1	1	1	1	1	1	1	0	1	1	1	0	1	1	1	0	1	0	1	1	1	1	0	0	1	1	1	0	0	1	0	0	1	0	0	0	0	0	1	0	0	0	1	1	0	1
473	92	1B	1	1	0	0	1	0	0	1	0	1	1	0	1	0	0	0	0	1	0	1	0	1	0	1	1	0	1	1	0	0	1	0	0	1	0	0	0	0	1	1	0	1	1	1	1	0	1
474	94	1B	1	1	1	0	1	1	0	1	0	1	1	0	0	0	0	1	0	0	0	1	0	1	0	1	1	1	1	1	0	0	0	1	0	1	0	0	0	0	0	0	0	1	0	1	1	0	0
475	127	3B	3	2	1	1	1	1	1	0	0	1	1	0	0	0	1	0	0	0	0	1	0	1	1	0	0	0	0	1	0	0	0	0	0	1	0	0	0	0	1	0	0	0	0	1	1	0	0
476	127	1B	1	1	1	0	1	1	1	1	0	1	1	1	1	0	0	0	0	1	1	1	1	1	1	1	0	0	0	1	0	0	1	0	0	1	0	0	0	0	1	0	0	1	1	1	1	0	0
477	24	3B	3	1	0	0	1	1	1	1	0	1	1	0	1	0	1	0	1	1	0	1	0	1	1	1	1	1	1	1	0	0	0	0	0	0	0	0	0	0	1	0	0	0	0	0	0	0	0
478	71	3B	3	2	1	0	1	0	0	0	0	0	1	0	0	0	1	0	0	0	0	1	0	0	1	1	0	0	0	1	0	0	0	0	0	0	0	0	0	0	1	1	0	0	0	1	1	0	1
479	118	3B	3	1	1	1	1	1	1	1	0	1	1	0	0	0	1	0	1	1	0	1	0	1	0	1	0	1	0	1	0	0	1	0	0	1	0	0	0	0	1	0	0	0	0	1	1	0	0
480	133	1B	1	2	0	0	1	1	0	1	0	1	1	1	0	0	1	0	0	0	0	1	1	1	0	1	0	0	0	1	0	1	1	0	0	1	0	0	0	0	0	0	0	1	0	1	1	0	0
481	187	2B	2	1	1	1	1	1	1	1	0	0	1	0	1	1	0	1	1	1	0	1	0	1	0	1	1	1	1	1	0	0	1	0	0	1	0	0	0	0	0	1	0	1	0	1	1	0	0
482	124	2B	2	2	1	0	1	0	0	1	0	0	1	0	0	0	0	0	0	0	0	1	1	1	0	0	0	0	0	1	0	1	0	0	0	1	0	0	0	0	0	0	1	0	0	1	1	1	0
483	124	1B	1	1	1	0	0	0	1	1	0	1	1	0	0	1	0	0	0	0	1	1	1	1	0	0	0	0	0	1	0	0	0	0	0	0	0	0	0	0	0	0	0	1	0	0	1	0	0
484	110	1B	1	1	1	0	1	1	0	1	0	1	1	1	0	1	0	1	0	1	0	1	0	1	0	0	1	0	0	1	0	0	0	0	0	1	0	0	0	0	1	0	0	0	0	1	1	0	0
485	179	2B	2	1	1	1	1	0	0	1	0	1	1	0	0	1	1	1	0	1	0	1	0	1	0	1	0	0	1	1	0	0	0	0	0	1	0	0	0	0	1	1	0	0	0	1	1	0	1
486	70	1B	1	2	0	0	1	1	0	0	0	0	1	0	0	1	0	0	0	0	0	1	1	1	1	1	1	1	1	1	0	1	0	0	0	1	0	0	0	0	1	1	0	0	0	1	1	0	1
487	151	3B	3	2	0	0	1	1	0	1	1	1	1	1	0	0	0	0	0	1	0	1	1	1	1	1	0	1	1	1	0	0	0	0	0	0	0	0	0	0	0	0	0	0	0	1	1	0	0
488	86	3B	3	1	0	0	1	0	0	1	0	1	1	0	0	1	1	1	1	1	1	1	1	1	1	1	1	1	1	1	0	0	1	0	1	1	0	0	0	0	1	1	1	0	0	1	1	0	1
489	167	3B	3	1	0	0	0	1	1	1	0	1	0	0	0	0	0	0	0	0	1	1	0	0	0	0	0	0	0	1	0	0	0	0	0	0	0	0	0	0	0	1	0	1	0	1	1	0	1
490	172	1B	1	1	1	1	1	0	0	1	1	1	1	1	0	0	0	0	0	1	0	1	1	1	0	0	0	0	0	1	0	0	0	0	0	1	0	0	0	0	1	0	0	1	0	1	1	0	0
491	144	3B	3	2	1	1	1	1	1	1	0	0	1	0	0	0	1	0	0	1	0	1	0	1	1	1	1	1	0	1	0	0	1	0	0	1	0	0	0	0	1	1	0	1	0	1	1	0	1
492	35	1B	1	1	1	0	1	1	1	1	0	0	1	0	0	0	0	0	0	1	0	1	0	1	1	0	1	1	0	1	0	0	1	1	0	1	0	0	0	0	0	0	0	1	0	1	1	0	0
493	97	3B	3	1	0	0	1	0	0	1	0	0	1	0	0	0	0	0	0	0	0	1	0	0	0	0	0	0	0	1	0	0	0	0	0	0	0	0	0	0	0	1	0	1	0	1	1	0	0
494	119	2B	2	2	1	1	1	0	0	1	1	1	1	0	1	1	0	1	0	1	1	1	0	1	0	1	0	0	0	1	0	0	0	0	1	1	0	0	0	0	1	1	0	1	1	1	1	0	1
495	57	3B	3	1	1	0	1	0	0	1	0	1	1	0	0	1	1	0	1	0	0	1	0	1	0	1	0	0	0	1	0	0	0	0	0	0	0	0	0	0	1	1	0	0	0	1	1	0	0
496	145	1B	1	2	1	0	1	1	1	1	0	1	1	1	0	1	0	0	0	1	0	1	0	1	0	1	1	0	0	1	0	1	0	0	0	0	0	0	0	0	0	0	0	1	0	1	1	0	0
497	164	2B	2	2	1	1	1	0	1	1	0	1	1	0	0	1	0	1	0	1	0	1	1	1	1	1	1	0	1	1	0	0	1	0	0	0	0	0	0	0	1	1	0	1	0	1	1	0	1
498	110	3B	3	2	0	0	1	1	1	1	0	1	1	1	0	0	1	0	0	1	0	1	0	1	0	1	0	0	0	1	0	1	0	0	0	0	0	0	0	0	1	0	0	1	0	1	1	0	0
499	111	2B	2	2	1	1	1	1	1	1	1	1	1	1	0	1	0	1	0	1	0	1	1	1	1	1	1	0	1	1	0	1	0	0	0	1	0	0	0	0	0	1	0	1	0	1	1	0	0
500	163	3B	3	2	1	1	1	0	0	1	0	0	1	0	1	0	0	0	0	1	0	1	1	1	1	1	1	1	0	1	0	1	1	0	0	1	0	0	0	0	1	1	0	0	1	1	1	0	1
501	58	3B	3	2	1	0	1	0	1	1	0	0	1	0	0	0	1	0	0	1	0	1	1	1	1	1	0	0	0	1	0	0	0	0	0	0	0	0	0	0	1	0	0	0	0	1	1	0	1
502	120	2B	2	2	1	1	1	1	0	1	0	1	1	0	0	0	0	1	0	1	0	1	1	1	1	0	0	1	0	1	0	1	1	0	0	1	0	0	0	0	0	0	0	1	0	1	1	0	0
503	160	3B	3	1	1	1	1	1	0	0	0	1	1	0	0	1	1	0	1	1	0	1	1	1	1	1	1	1	1	1	0	0	0	0	0	1	0	0	0	0	1	1	0	1	0	1	1	0	1
504	184	1B	1	1	1	1	0	1	0	1	0	1	1	0	1	1	0	0	0	1	0	1	0	1	0	0	0	0	0	1	0	0	1	0	0	1	0	0	0	0	0	0	0	1	0	1	1	0	0
505	169	2B	2	2	1	1	1	1	1	1	0	1	1	0	1	0	0	1	0	1	0	1	1	1	1	1	0	1	0	1	0	1	0	0	1	1	0	0	0	0	0	0	0	0	0	1	1	0	1
506	45	3B	3	1	1	0	1	1	1	1	0	1	1	0	0	0	0	0	0	0	0	1	0	1	0	0	0	0	1	1	0	0	0	0	0	0	0	0	0	0	1	0	0	0	0	0	0	0	0
507	90	1B	1	1	1	0	1	1	0	1	0	0	1	0	0	0	0	1	0	1	0	1	1	1	1	1	0	0	0	1	0	0	1	0	0	0	0	0	0	0	1	1	0	1	0	1	1	0	1
508	69	1B	1	1	1	0	1	0	1	1	0	1	1	0	1	1	0	0	0	1	1	0	1	0	0	1	0	1	0	1	0	0	0	0	0	0	0	0	0	0	0	0	0	0	0	1	1	0	1
509	148	1B	1	1	1	1	1	0	1	1	0	0	1	0	0	1	0	1	0	1	0	1	1	1	1	1	0	1	0	1	0	0	1	0	0	1	0	0	0	0	1	0	0	1	0	1	1	0	1
510	37	2B	2	1	1	0	1	1	0	1	0	0	1	0	0	1	0	1	0	1	0	1	0	1	1	0	0	1	1	1	0	0	1	0	0	0	1	0	0	0	1	1	0	1	0	1	1	0	0
511	57	1B	1	2	1	1	1	1	0	1	0	1	1	0	0	1	0	0	0	1	0	1	1	1	1	1	1	1	1	1	0	1	0	0	0	1	0	0	0	0	1	0	0	1	0	1	1	0	0
512	188	3B	3	2	0	1	1	1	1	1	0	1	1	0	0	0	1	0	0	1	0	1	0	1	1	1	1	1	1	1	0	0	0	0	0	0	0	0	0	0	1	0	0	0	0	1	1	0	0
513	162	3B	3	2	1	1	1	1	1	1	0	1	1	0	0	0	1	0	0	1	0	1	0	1	1	1	0	0	0	1	0	1	0	0	0	0	0	0	0	0	1	1	0	0	0	0	1	0	1
514	141	2B	2	2	1	1	1	1	0	1	0	1	1	0	0	1	0	1	0	1	0	1	1	1	0	0	0	0	0	1	0	0	1	0	0	0	0	0	0	0	0	1	0	1	1	1	1	0	1
515	91	1B	1	2	0	0	1	0	0	1	0	1	1	0	0	1	0	0	0	1	0	1	0	1	0	1	1	1	0	1	0	0	0	0	0	0	0	0	0	0	1	0	0	1	1	1	1	0	1
516	102	2B	2	1	1	1	0	1	0	1	0	1	1	0	0	1	0	1	0	0	0	1	0	1	1	0	1	0	1	1	0	0	1	0	0	1	1	0	0	0	0	1	0	1	0	1	1	0	1
517	182	1B	1	2	1	1	1	1	1	1	0	1	1	0	1	0	0	1	0	1	0	1	0	0	1	1	0	0	0	1	0	0	0	0	0	1	0	0	0	0	1	1	0	0	1	1	1	0	1
518	169	3B	3	1	1	1	1	0	1	1	0	1	1	0	0	0	0	0	0	1	0	1	1	1	1	1	0	1	0	1	0	0	0	0	0	0	0	0	0	0	1	1	1	0	0	1	1	0	1
519	122	3B	3	1	0	1	1	1	1	1	1	1	1	0	0	1	1	0	0	1	0	1	0	1	0	1	0	1	1	1	0	0	1	0	0	1	0	0	0	0	1	1	0	1	0	1	0	1	0
520	39	2B	2	2	1	1	1	1	1	1	1	1	1	1	0	1	1	1	0	1	1	1	1	1	1	1	0	0	1	1	0	0	1	0	0	1	0	0	0	0	0	1	0	0	0	1	1	0	1
521	97	2B	2	2	0	0	1	0	0	1	0	1	1	0	0	0	0	0	0	1	0	1	0	1	0	0	1	0	1	1	0	1	0	0	0	0	0	0	0	0	0	0	0	1	0	1	1	0	0
522	34	2B	2	1	1	1	1	1	1	1	0	1	0	0	1	0	1	0	0	1	0	1	1	1	0	1	1	0	0	1	0	0	1	1	0	1	0	0	0	0	1	1	0	0	0	1	1	0	0
523	55	1B	1	2	0	0	1	0	0	0	0	1	1	0	1	0	0	0	0	1	0	1	0	0	0	0	0	1	0	1	0	1	1	0	0	1	0	0	0	0	1	0	0	0	0	1	1	0	0
524	114	3B	3	2	0	1	1	1	1	1	0	1	1	1	0	0	1	0	1	0	0	1	1	1	0	1	0	0	0	1	0	0	0	0	0	1	0	0	0	0	1	0	0	0	0	1	1	0	0
525	96	3B	3	2	0	0	1	1	1	1	0	1	1	1	0	0	0	0	1	0	0	1	1	1	0	1	0	1	0	1	0	1	0	0	0	0	0	0	0	0	1	0	0	1	0	1	1	0	0
526	141	1B	1	1	1	1	1	1	0	0	0	1	1	1	0	0	0	0	0	0	0	1	0	1	0	0	0	0	0	1	0	0	1	0	0	1	0	0	0	0	1	1	0	1	0	1	1	0	1
527	188	2B	2	1	0	1	1	1	0	1	0	1	1	1	1	1	1	0	0	1	0	1	1	1	0	1	1	1	0	1	0	0	0	0	0	1	0	0	0	0	1	0	0	0	0	1	1	0	0
528	63	3B	3	1	1	1	1	1	1	1	0	1	1	0	0	0	1	0	0	1	0	1	1	1	1	1	1	1	1	1	0	0	1	0	0	1	0	0	0	0	1	1	1	0	0	1	1	0	0
529	165	3B	3	1	1	0	1	0	1	1	1	1	1	0	0	0	0	1	0	1	0	1	1	1	1	1	0	1	0	1	0	0	0	0	0	0	0	0	0	0	1	1	0	0	0	1	1	0	1
530	155	2B	2	2	0	1	1	1	1	1	0	1	1	0	0	0	0	0	0	1	0	1	0	1	0	0	1	1	0	1	0	1	0	0	0	1	0	0	0	0	1	0	0	1	0	1	1	0	0
531	50	2B	2	2	1	1	1	0	0	0	0	1	1	0	1	0	0	1	0	1	0	1	0	1	1	0	1	0	1	1	0	1	1	0	0	1	0	0	0	0	1	1	0	0	0	1	1	0	1
532	136	1B	1	2	0	1	0	1	1	1	1	1	0	1	1	0	1	1	0	1	0	1	0	1	0	0	1	0	0	1	0	1	1	0	0	1	0	0	0	0	1	0	0	0	0	1	1	0	0
533	94	3B	3	2	1	1	1	1	1	1	0	0	1	0	0	0	1	0	1	1	0	1	1	1	1	1	1	1	0	1	0	0	0	0	0	0	0	0	0	0	1	1	0	0	0	1	1	0	0
534	58	2B	2	1	1	1	1	0	0	1	0	0	1	0	0	1	0	1	0	1	0	1	0	0	0	1	0	1	1	1	0	0	1	0	0	0	0	0	0	0	0	1	0	0	1	1	1	0	1
535	52	2B	2	2	1	1	1	1	1	1	0	1	1	0	1	1	1	1	0	0	0	1	1	1	0	1	1	0	0	1	0	1	1	0	0	1	0	0	0	0	0	1	0	1	0	0	1	0	1
536	183	1B	1	2	1	1	1	1	1	1	0	0	1	0	0	0	1	0	0	1	0	1	0	1	0	1	1	1	0	1	0	1	1	0	0	1	0	0	0	0	1	0	0	1	1	1	1	0	0
537	148	2B	2	2	1	1	1	0	1	1	0	0	1	0	0	0	0	1	0	1	0	1	1	1	1	1	0	1	1	1	0	1	1	0	0	1	0	0	1	0	1	1	0	1	0	1	1	0	0
538	139	1B	1	2	1	1	1	1	0	1	0	0	1	0	0	0	0	0	0	1	0	1	1	1	0	1	1	1	0	1	0	1	0	0	0	1	0	0	0	0	1	0	0	0	1	1	1	0	0
539	187	1B	1	2	1	1	1	1	0	1	0	1	1	1	1	1	0	0	0	1	0	1	1	1	0	0	0	0	0	1	0	0	1	0	0	1	0	0	0	0	1	0	0	1	1	1	1	0	0
540	100	2B	2	1	1	1	1	0	0	1	0	0	1	0	1	0	1	1	1	1	0	1	0	1	0	1	1	1	0	1	0	0	1	0	0	1	1	0	0	0	1	0	0	1	0	1	1	1	0
541	181	3B	3	2	0	0	1	1	0	1	0	1	1	0	0	0	1	0	0	1	0	1	0	1	0	1	0	0	0	1	0	0	1	0	0	1	0	0	0	0	1	1	0	1	0	1	1	0	0
542	153	3B	3	2	0	0	1	1	0	1	0	0	1	0	0	1	0	0	0	1	0	1	1	1	0	1	0	0	0	1	0	1	1	0	0	0	0	0	0	0	1	0	0	0	1	1	1	0	0
543	185	2B	2	2	1	1	1	0	0	1	0	1	1	0	0	1	1	1	0	1	0	1	1	1	1	1	1	1	1	1	0	1	1	0	0	1	1	0	0	0	1	1	1	1	1	1	1	1	1
544	180	1B	1	2	1	1	1	0	1	1	0	1	1	0	0	0	0	0	0	1	0	1	1	1	1	0	1	1	0	1	0	0	0	0	0	1	0	0	0	0	1	0	0	1	0	1	1	0	1
545	170	1B	1	2	0	0	1	1	1	1	0	1	1	0	0	0	1	0	0	1	1	1	0	1	1	1	1	1	1	1	0	1	1	0	0	1	0	0	0	0	1	1	0	1	0	1	1	1	1
546	143	2B	2	2	1	0	1	0	1	1	0	0	1	0	0	1	0	0	0	0	0	1	1	1	0	0	0	0	0	1	0	0	1	0	0	1	0	0	0	0	1	0	0	0	0	1	0	0	0
547	28	2B	2	1	1	0	1	1	1	0	0	1	1	0	0	1	1	0	0	0	0	1	0	1	1	1	0	1	0	1	0	0	0	0	0	0	0	0	0	0	1	1	0	1	0	1	0	0	0
548	162	2B	2	1	1	1	1	0	0	0	0	0	1	0	0	0	1	1	0	1	0	1	1	1	0	0	0	0	0	1	0	0	0	0	1	1	1	0	0	0	1	1	0	0	0	1	1	0	1
549	29	3B	3	2	0	0	1	1	1	1	1	0	1	0	0	0	0	0	0	0	0	1	0	1	1	1	0	0	0	1	0	1	1	0	0	0	0	0	0	0	1	1	0	0	0	1	1	0	1
550	194	2B	2	1	1	1	0	1	1	1	0	0	1	0	0	0	0	1	0	1	0	1	1	1	1	1	0	1	1	1	0	0	1	0	1	1	0	0	1	0	1	1	0	0	1	1	1	0	1
551	174	3B	3	1	1	0	1	1	1	1	0	1	1	0	0	1	1	1	1	1	0	1	1	1	1	1	0	0	1	1	0	0	1	1	0	1	0	0	0	0	1	1	0	1	0	1	1	0	1
552	103	1B	1	2	1	1	1	1	1	1	0	1	1	1	0	1	0	0	0	1	0	1	1	1	1	1	1	1	0	1	0	0	1	0	0	1	0	0	0	0	0	0	0	1	0	1	1	0	1
553	154	2B	2	2	0	1	1	1	1	1	0	1	1	1	0	0	0	0	0	1	1	1	0	1	1	1	1	0	0	1	0	1	0	0	0	1	0	0	0	0	0	0	0	0	0	1	1	0	0
554	95	3B	3	2	1	0	1	1	1	1	0	1	1	0	0	0	0	0	0	0	0	1	1	1	0	1	0	0	1	1	0	1	1	0	1	0	0	0	0	0	1	1	0	0	0	1	1	0	0
555	61	3C	3	1	1	1	1	1	1	1	0	0	1	0	1	1	1	1	0	1	0	1	0	1	1	1	1	0	0	1	0	0	0	0	0	1	0	0	0	0	1	1	0	0	0	1	1	0	1
556	67	1C	1	1	0	1	1	0	0	1	1	1	1	1	1	0	0	0	0	1	0	1	1	1	1	1	0	1	1	1	0	0	0	1	0	0	0	0	0	0	1	1	0	1	0	1	1	0	1
557	133	2C	2	1	1	0	1	1	1	1	0	1	1	0	1	0	0	0	0	0	0	1	0	0	0	1	0	1	0	1	0	0	0	0	1	0	0	0	0	0	0	1	0	0	0	1	1	0	0
558	164	3C	3	1	1	1	1	1	1	1	0	1	1	1	1	1	1	1	1	1	0	1	0	0	0	1	0	0	1	1	0	0	0	0	0	0	0	0	0	0	1	0	0	0	0	1	1	0	1
559	124	3C	3	2	1	1	1	0	0	1	0	0	1	0	1	0	1	1	0	0	0	1	0	1	0	1	0	0	0	1	0	1	0	0	0	0	0	0	0	0	1	0	0	0	0	1	0	0	0
560	58	2C	2	2	0	0	1	1	1	1	0	1	1	0	0	0	0	0	0	1	0	1	1	1	1	0	0	0	1	1	0	0	1	0	1	1	0	0	0	0	0	1	0	0	0	1	1	0	1
561	59	2C	2	2	1	0	1	1	1	1	0	0	1	0	1	1	0	0	0	1	0	1	0	1	1	1	0	1	0	0	0	0	0	0	1	0	0	0	1	1	0	0	0	0	0	1	1	0	0
562	57	2C	2	1	0	0	1	1	1	0	0	1	1	0	0	0	0	0	0	1	0	1	0	1	0	1	0	1	0	1	0	0	0	0	0	0	0	0	0	0	0	0	0	0	0	1	1	0	0
563	166	3C	3	1	1	1	1	0	0	1	0	0	1	0	1	0	1	1	0	1	0	1	1	1	0	0	0	1	1	1	0	0	1	0	0	1	0	0	0	0	1	0	0	1	1	1	1	0	1
564	93	2C	2	2	1	1	1	0	0	1	0	1	1	0	0	0	0	0	0	1	0	1	1	1	1	1	1	1	1	1	0	0	1	0	0	1	0	0	1	0	0	1	0	1	1	1	1	0	1
565	170	3C	3	1	1	0	1	1	1	1	0	1	1	0	1	1	1	1	0	1	1	1	1	1	1	1	0	1	1	1	0	0	1	0	0	1	0	0	0	0	1	0	1	0	0	0	1	0	1
566	194	2C	2	2	1	1	0	0	0	1	0	0	1	0	0	0	0	0	0	1	0	1	1	1	1	1	1	1	1	1	0	0	0	0	0	0	0	0	0	1	1	1	0	0	0	1	1	0	1
567	54	3C	3	1	1	0	1	0	0	1	0	0	1	0	1	1	1	1	0	0	0	1	0	1	0	0	0	1	0	1	0	0	1	0	1	1	0	0	0	0	1	1	0	0	0	1	1	0	1
568	100	2C	2	2	1	0	1	1	0	1	0	1	1	0	0	1	0	1	0	1	0	1	1	1	0	1	1	1	0	1	0	0	1	0	1	1	0	0	0	0	0	1	0	0	0	1	1	0	1
569	127	2C	2	2	1	1	1	1	1	1	1	0	1	1	0	0	0	0	0	0	0	1	0	0	1	1	1	1	0	1	0	0	0	0	1	1	0	0	0	0	0	1	0	0	0	1	1	0	0
570	177	1C	1	1	0	1	1	0	0	1	0	0	1	0	0	0	1	0	0	1	0	1	1	1	0	0	0	0	0	1	0	0	0	0	0	0	0	0	0	0	1	0	0	1	0	1	1	0	0
571	160	1C	1	1	1	1	1	0	1	0	1	1	1	1	0	1	1	0	0	1	1	1	1	1	1	1	1	1	1	1	0	0	0	0	0	1	0	0	0	0	1	0	0	1	0	1	1	0	0
572	52	1C	1	2	0	0	1	1	1	1	0	1	1	0	1	0	1	0	0	1	0	1	1	1	1	1	1	0	1	1	0	1	1	1	0	0	0	0	0	0	0	0	0	1	0	0	1	0	1
573	36	3C	3	1	1	0	0	0	0	1	0	0	1	0	1	0	0	1	0	1	0	1	1	0	0	1	1	1	1	1	0	0	0	0	0	1	0	0	0	0	1	1	0	1	0	1	1	0	1
574	34	2C	2	2	0	0	1	1	1	1	0	1	1	0	0	0	0	0	0	1	0	1	1	1	0	1	1	0	0	1	0	1	1	0	0	1	0	0	0	0	1	0	0	1	0	1	1	0	0
575	139	2C	2	1	1	1	1	1	1	1	0	1	1	0	0	1	0	1	0	1	0	1	1	1	0	1	1	1	1	1	0	0	0	0	0	0	0	0	0	0	0	0	0	0	0	1	1	0	0
576	41	2C	2	1	1	0	1	1	1	1	0	1	1	0	0	0	0	0	0	1	0	1	1	1	1	0	0	1	0	1	0	0	0	0	0	0	0	0	0	1	0	1	0	0	0	1	1	0	0
577	182	2C	2	1	1	0	1	1	1	1	0	1	1	0	0	1	0	1	0	0	0	1	0	1	0	1	0	1	0	1	0	0	0	0	1	1	0	0	0	0	0	1	0	0	0	1	1	0	0
578	48	2C	2	1	1	0	0	0	0	1	0	1	1	0	0	0	0	1	0	1	0	1	1	1	1	1	1	1	1	1	0	0	0	0	1	0	1	0	0	0	0	1	0	0	0	1	1	0	1
579	40	2C	2	1	1	0	0	1	1	1	0	0	1	0	0	0	0	0	0	0	0	1	0	1	1	1	1	1	0	1	0	0	0	0	1	0	0	0	0	0	0	0	0	0	0	1	1	0	1
580	164	1C	1	2	1	1	1	0	0	1	0	0	1	0	0	0	0	0	0	1	1	1	1	0	1	0	0	1	1	1	0	0	0	0	0	0	0	0	0	0	0	1	0	1	0	1	1	0	1
581	66	2C	2	1	1	0	1	1	1	1	0	1	1	1	0	0	0	0	0	1	0	1	0	0	0	1	1	1	0	0	0	0	0	0	0	0	0	0	1	1	0	1	0	0	0	0	1	0	1
582	46	3C	3	1	1	1	1	1	1	1	0	0	1	0	1	0	0	1	0	1	0	1	1	1	0	0	0	1	0	1	0	0	0	0	0	1	0	0	0	0	1	0	1	0	0	1	1	0	0
583	142	1C	1	1	0	0	1	0	0	0	1	0	1	1	0	0	0	0	0	1	1	0	0	1	0	1	1	1	0	1	0	0	1	0	0	1	1	0	0	0	1	0	0	1	1	1	1	0	0
584	100	1C	1	1	0	1	1	0	0	1	1	0	1	0	0	0	0	0	0	0	0	1	0	1	0	1	0	0	0	1	0	0	1	0	0	1	0	0	0	0	1	0	0	1	1	1	1	0	0
585	44	3C	3	2	1	0	1	0	0	1	0	1	1	1	1	0	0	1	0	1	1	1	1	0	1	1	0	1	1	1	0	1	1	1	0	1	0	0	0	0	1	0	0	1	0	1	1	0	1
586	88	1C	1	1	0	1	1	1	0	1	0	1	1	0	0	1	0	0	1	1	1	1	1	1	1	0	0	0	1	1	0	0	0	0	0	0	0	0	0	0	1	0	0	1	0	1	1	0	0
587	123	2C	2	2	1	0	1	1	1	1	0	0	1	0	0	1	0	0	0	0	0	1	1	1	1	1	1	1	0	1	0	1	0	0	0	1	0	0	0	0	0	1	0	0	0	1	1	0	1
588	43	3C	3	1	1	1	1	0	1	1	0	0	1	0	1	1	1	1	0	0	0	1	0	1	1	0	0	0	0	1	0	0	0	0	0	1	0	0	0	0	1	0	0	0	0	1	1	0	0
589	97	1C	1	1	0	0	1	0	0	0	0	0	1	0	0	0	0	0	0	0	0	1	0	0	0	0	0	0	0	1	0	0	0	0	0	0	0	0	0	0	1	0	0	0	0	1	1	0	0
590	118	3C	3	2	1	1	1	1	1	1	0	1	1	0	1	1	1	1	0	1	1	1	1	1	1	1	0	1	1	1	0	0	0	0	0	1	0	0	0	0	1	1	0	1	0	1	1	0	1
591	180	2C	2	1	1	1	1	1	1	1	0	1	1	0	0	0	0	1	0	1	0	1	0	1	1	1	1	0	0	1	0	0	1	0	0	1	0	0	0	0	0	1	0	0	0	0	1	0	1
592	185	1C	1	2	0	0	0	0	0	1	1	0	1	0	0	0	0	0	0	1	0	1	1	1	0	1	1	1	1	1	0	0	0	1	0	1	1	0	0	0	1	0	1	1	1	1	1	0	0
593	49	1C	1	2	0	1	1	1	1	1	0	1	1	0	0	1	0	0	0	1	1	1	1	1	1	1	1	0	1	1	0	0	0	1	0	1	0	0	0	0	1	0	1	0	1	1	1	0	1
594	70	3C	3	1	0	1	1	1	1	1	0	0	1	0	1	0	0	1	0	0	0	1	0	0	1	1	0	1	1	1	0	0	0	0	0	0	0	0	0	0	1	0	0	0	0	0	0	0	0
595	57	3C	3	2	1	0	1	0	0	1	0	1	1	1	0	1	1	0	1	1	0	1	1	1	1	1	1	1	1	1	0	1	0	0	0	1	0	0	0	0	0	0	0	1	0	1	1	0	0
596	41	1C	1	2	0	0	1	0	0	0	0	1	1	0	0	0	1	0	0	1	0	1	1	1	1	1	0	1	1	1	0	1	0	0	0	0	0	0	0	0	1	0	0	1	0	1	1	0	0
597	173	1C	1	1	0	0	1	0	0	1	0	1	1	0	1	0	1	1	0	1	0	1	1	0	0	1	0	1	1	1	0	0	0	0	0	0	0	0	0	0	1	1	0	1	0	1	1	0	0
598	38	2C	2	1	0	0	1	1	1	1	1	1	1	0	1	1	0	0	0	1	0	1	0	1	0	1	0	1	0	1	0	0	0	0	1	1	0	0	1	0	1	1	0	1	0	1	1	1	1
599	84	3C	3	1	1	1	1	1	1	1	0	0	1	0	1	0	0	1	0	1	0	1	1	1	1	1	1	0	0	1	0	0	0	0	0	1	0	0	0	0	1	1	0	1	0	1	1	0	1
600	148	3C	3	1	1	1	1	1	1	1	1	1	1	0	1	0	0	1	0	1	0	1	1	1	1	1	0	1	0	1	0	0	1	0	0	1	0	0	1	0	1	0	1	1	0	0	0	0	0
601	42	1C	1	1	0	0	1	0	0	0	0	1	1	0	0	0	0	0	0	1	0	1	0	1	1	0	0	1	0	1	0	0	1	0	0	0	0	0	0	0	1	0	0	0	0	1	1	0	1
602	144	3C	3	1	1	1	1	0	0	1	0	0	1	0	1	0	0	1	0	0	0	1	1	1	0	1	1	0	0	1	0	0	0	0	0	1	0	0	0	0	1	0	0	0	1	1	1	0	0
603	62	1C	1	1	0	0	1	0	0	1	0	1	1	0	0	0	0	0	0	1	0	1	0	1	1	1	0	0	0	1	0	0	0	0	0	0	0	0	0	0	0	0	0	1	0	1	1	0	1
604	39	3C	3	1	1	1	1	1	1	1	0	1	1	0	1	1	1	1	0	0	0	1	1	1	1	1	0	0	1	1	0	0	0	0	0	1	0	0	0	0	1	0	0	0	0	1	1	0	1
605	171	2C	2	1	1	0	1	1	1	1	0	1	1	0	0	0	0	0	0	1	0	1	1	1	1	1	0	1	1	1	0	0	1	0	0	0	0	0	0	1	0	1	0	0	0	1	1	0	0
606	138	1C	1	1	0	1	0	0	0	0	1	1	1	0	1	0	0	0	0	1	1	1	1	1	1	1	1	1	1	1	0	0	1	0	0	0	0	0	0	0	0	0	0	1	0	1	1	0	0
607	147	3C	3	2	1	0	1	1	1	1	0	1	1	1	0	0	1	0	0	0	1	1	0	1	1	1	0	0	0	1	0	0	1	0	0	1	0	0	0	0	1	0	0	0	0	0	0	0	1
608	105	3C	3	1	0	1	1	1	1	1	0	0	1	0	1	0	1	1	0	0	0	1	1	0	0	1	1	1	1	1	0	0	0	0	0	0	0	0	0	0	1	0	0	0	0	1	1	0	0
609	186	1C	1	2	0	0	1	1	1	1	0	0	1	1	1	0	0	0	0	0	0	1	0	1	1	1	1	0	0	1	0	1	1	0	0	0	0	0	0	0	1	0	0	0	0	1	1	0	0
610	108	2C	2	2	1	0	1	1	1	1	0	0	1	0	0	0	0	0	0	1	0	1	1	1	1	1	0	1	0	1	0	1	1	0	1	1	0	0	0	1	1	1	0	0	0	1	1	0	1
611	68	3C	3	1	1	1	1	1	1	1	1	1	1	1	1	1	1	1	1	1	0	1	0	1	0	1	1	0	0	1	0	0	1	0	0	1	0	0	0	0	1	0	1	0	0	1	1	0	0
612	25	2C	2	2	1	0	1	1	1	1	0	1	1	1	0	1	0	0	0	0	0	1	0	0	0	1	0	1	0	0	0	1	0	0	0	0	0	0	0	0	0	1	0	0	0	0	0	0	0
613	24	2C	2	1	1	0	1	1	1	1	0	1	1	0	0	1	1	0	0	1	0	1	0	1	1	1	1	1	0	1	0	0	0	0	0	0	0	0	0	1	0	1	0	0	0	1	1	0	0
614	116	1C	1	2	0	1	1	0	1	1	0	1	1	0	0	0	1	0	0	1	0	1	0	1	0	1	0	0	1	1	0	1	0	0	0	0	0	0	0	0	0	0	0	0	0	1	1	0	0
615	123	1C	1	1	0	0	1	0	1	1	0	1	1	0	1	0	0	0	0	0	0	1	0	1	0	1	0	0	1	1	0	0	0	0	0	1	0	0	0	0	0	1	0	1	0	1	1	0	1
616	50	1C	1	1	0	0	1	0	0	1	0	1	1	0	1	0	0	0	0	1	0	1	0	0	1	0	0	0	1	1	0	0	0	0	0	1	0	0	0	0	1	0	0	1	0	1	1	0	1
617	31	2C	2	1	1	0	1	0	0	1	0	1	1	0	0	1	0	0	0	1	1	1	1	1	1	1	1	1	1	1	0	0	1	0	1	1	0	0	0	0	1	1	0	1	1	0	1	0	0
618	27	2C	2	2	1	0	1	1	0	1	0	1	1	1	1	1	1	0	0	1	0	1	0	1	1	1	1	0	0	1	0	0	1	0	0	1	0	0	0	0	1	1	0	1	0	1	1	0	1
619	145	3C	3	1	1	1	1	1	1	1	0	0	0	0	1	1	0	0	0	0	0	1	1	1	0	1	0	0	0	1	0	0	0	0	0	0	0	0	0	0	1	0	0	1	0	1	1	0	0
620	186	2C	2	1	1	0	1	1	1	1	0	1	1	0	0	0	0	0	0	1	0	1	1	1	0	1	1	1	1	1	0	0	1	0	0	0	0	0	1	0	0	1	0	0	0	1	1	0	1
621	154	1C	1	2	1	0	1	1	1	1	0	1	1	0	0	0	0	0	0	1	0	1	0	1	1	1	0	0	0	1	0	1	0	0	0	0	0	0	0	0	1	0	0	0	0	1	1	0	0
622	119	3C	3	1	1	0	1	1	0	0	0	1	1	0	0	0	1	0	0	1	0	1	0	1	0	1	0	1	1	1	0	0	0	0	0	1	0	0	0	0	1	0	0	0	0	1	1	0	0
623	116	3C	3	1	1	1	1	0	0	1	0	1	0	0	1	1	1	0	0	0	1	1	0	1	0	0	0	0	0	1	0	0	0	0	0	0	0	0	0	0	1	0	0	0	0	0	1	0	0
624	181	1C	1	2	0	0	1	0	0	1	0	1	1	0	1	0	0	0	0	1	0	1	0	1	0	1	0	0	0	1	0	0	1	0	0	1	0	0	0	0	1	1	0	1	0	1	1	0	1
625	32	2C	2	2	0	0	0	1	1	1	0	1	1	0	0	0	0	0	0	1	1	1	0	0	1	1	0	1	0	1	0	0	0	0	1	0	0	0	0	0	0	0	0	0	0	1	1	0	0
626	183	2C	2	2	1	0	1	1	1	1	0	0	1	0	0	1	1	1	0	1	0	1	0	1	0	1	1	1	0	1	0	1	0	0	1	0	0	0	0	0	0	1	0	0	0	0	1	0	1
627	54	1C	1	1	0	0	0	0	0	1	0	0	1	0	0	0	1	0	0	1	0	1	0	1	0	0	0	1	1	1	0	0	1	0	0	1	0	0	0	0	1	0	0	1	0	1	1	0	0
628	89	1C	1	1	1	1	1	0	0	1	0	0	1	0	1	0	0	0	0	1	0	1	0	1	0	0	0	1	0	1	0	0	0	0	0	0	0	0	0	0	1	1	0	0	0	1	1	0	0
629	121	3C	3	1	1	0	1	1	1	1	0	0	1	0	1	1	1	1	0	0	0	1	0	1	0	0	0	1	0	1	0	0	0	0	0	0	0	0	1	0	1	0	0	0	0	1	1	0	0
630	153	2C	2	2	1	1	0	0	1	1	0	1	1	0	0	0	0	0	0	1	0	1	1	1	0	1	1	1	0	1	0	1	0	0	1	0	0	0	0	1	0	0	0	0	0	1	1	0	0
631	130	1C	1	2	1	0	1	0	0	1	0	0	1	0	1	0	1	0	1	1	0	1	1	1	0	1	1	1	0	1	0	1	1	0	0	1	0	0	0	0	1	1	0	1	0	1	1	0	0
632	108	1C	1	1	0	0	1	0	1	1	0	1	1	0	0	0	0	0	0	1	0	1	1	1	1	1	1	1	1	1	0	0	1	0	0	0	0	0	0	0	1	0	0	0	1	1	1	0	0
633	75	3C	3	1	1	1	1	1	1	1	0	1	1	0	1	0	0	1	0	1	0	1	0	1	0	0	0	0	0	1	0	0	0	0	0	0	0	0	0	0	1	0	0	0	0	1	0	0	0
634	74	3C	3	2	1	1	1	1	1	1	0	1	1	0	0	1	0	0	0	0	0	1	0	1	1	1	1	0	0	1	0	1	1	0	0	1	0	0	0	0	0	0	0	0	0	1	1	0	0
635	67	2C	2	2	0	1	1	1	1	1	0	1	0	0	0	0	0	1	0	1	0	1	1	0	0	1	0	1	1	1	0	1	1	0	0	1	0	0	0	0	0	1	0	0	0	1	1	0	1
636	110	2C	2	1	0	0	1	1	1	1	1	1	1	0	0	1	0	0	0	1	0	1	0	1	0	1	1	1	0	1	0	0	0	0	0	0	0	0	0	0	1	1	0	1	0	1	1	0	0
637	142	3C	3	2	1	1	1	1	0	1	0	1	1	0	1	0	1	1	0	1	0	1	0	1	1	1	1	1	0	1	0	0	1	0	0	0	0	0	0	0	1	0	0	1	1	1	1	0	0
638	30	3C	3	2	1	0	1	1	1	1	1	1	1	0	0	1	1	1	0	1	0	1	1	1	1	1	0	0	1	1	0	0	1	0	0	0	0	0	0	0	1	0	0	0	0	1	1	0	0
639	29	1C	1	2	0	1	1	0	0	1	0	1	1	0	0	0	0	0	0	0	0	1	0	1	1	1	0	0	1	1	0	1	1	0	0	0	0	0	0	0	1	0	0	0	0	1	1	0	0
640	59	3C	3	1	1	1	1	1	1	1	0	0	1	0	1	0	0	1	0	1	1	1	0	1	1	0	1	0	0	1	0	0	0	0	0	0	0	0	0	0	1	0	0	0	0	1	1	0	0
641	91	3C	3	2	1	1	1	0	0	1	0	0	1	0	1	1	1	1	0	1	0	1	0	1	0	1	0	1	1	1	0	0	0	0	0	0	0	0	0	0	1	0	0	0	0	1	1	0	0
642	155	1C	1	2	0	1	1	0	0	1	0	0	1	0	0	0	0	0	0	1	0	1	1	1	0	1	1	1	1	1	0	1	0	0	0	1	0	0	0	0	1	1	0	1	0	1	1	0	1
643	53	1C	1	2	0	0	1	0	0	1	0	1	1	0	0	1	1	0	0	1	0	1	1	0	0	1	0	1	1	1	0	0	0	0	0	1	0	0	0	0	1	0	0	1	0	1	1	0	0
644	112	1C	1	2	0	0	1	0	0	1	0	1	1	0	1	0	0	0	1	1	0	1	0	1	1	0	0	1	0	1	0	0	1	0	0	0	1	0	0	0	0	0	0	0	1	1	1	0	1
645	45	3C	3	2	1	0	1	0	0	1	0	1	1	0	1	0	0	1	0	0	0	1	0	1	0	0	0	0	0	1	0	0	0	0	0	1	0	0	0	0	1	0	0	0	0	1	1	0	0
646	92	3C	3	1	1	0	1	1	1	1	0	1	1	0	1	0	0	1	0	0	0	1	0	1	0	1	0	0	0	1	0	0	0	0	0	1	0	0	0	0	0	1	0	1	0	1	1	0	1
647	42	3C	3	2	1	0	1	1	1	1	0	0	1	0	1	0	1	1	0	0	0	1	1	1	1	1	0	1	1	1	0	0	1	0	0	0	0	0	0	0	1	0	0	0	0	1	1	0	0
648	62	3C	3	2	1	1	1	0	1	0	0	0	1	0	1	1	1	1	0	1	0	1	0	1	0	1	0	0	0	1	0	1	0	0	0	1	0	0	0	0	1	0	0	0	0	1	0	0	0
649	45	1C	1	1	0	0	1	0	0	1	1	1	1	0	0	0	1	1	0	0	0	1	0	1	1	0	0	0	1	1	0	0	1	0	0	0	0	0	0	0	1	0	0	1	0	0	1	0	0
650	194	3C	3	1	1	1	1	1	1	1	0	0	1	0	1	0	0	1	0	1	0	1	1	1	1	1	0	1	0	1	0	0	0	0	0	1	0	0	0	0	1	1	0	0	0	1	1	0	1
651	125	3C	3	1	1	1	0	1	1	0	1	0	0	0	0	0	0	1	0	1	0	1	0	1	0	1	0	1	0	1	0	0	0	0	0	1	0	0	0	0	0	0	0	1	0	1	1	0	0
652	83	3C	3	1	1	1	1	1	1	1	0	0	1	0	1	1	1	1	0	1	0	1	0	1	1	1	0	0	0	1	0	0	0	0	0	0	0	0	0	0	1	0	0	1	0	1	1	0	0
653	53	2C	2	1	1	0	0	0	0	1	0	0	1	0	0	1	0	0	0	1	0	1	1	0	0	1	0	1	1	1	0	0	1	0	0	0	0	0	0	1	0	0	0	1	0	1	1	0	0
654	71	2C	2	2	1	0	1	0	0	0	0	0	1	0	0	0	0	0	0	1	0	1	0	0	1	0	0	1	0	1	0	0	0	0	0	0	0	0	0	0	0	1	0	0	0	1	1	0	1
655	174	2C	2	1	1	0	1	1	1	1	0	1	1	0	0	1	1	1	0	1	0	1	1	1	0	1	1	1	1	1	0	0	1	1	1	1	1	0	0	0	1	1	0	1	0	1	1	0	1
656	107	1C	1	1	0	0	1	0	0	1	0	1	1	1	1	0	0	0	0	0	0	1	1	1	1	0	0	0	1	1	0	0	0	0	0	0	0	0	0	0	1	0	0	1	0	1	1	0	0
657	76	2C	2	2	1	0	1	1	1	1	0	0	1	0	1	0	0	0	0	1	0	1	0	1	0	1	0	1	0	1	0	0	0	0	1	0	0	0	0	0	0	0	0	0	0	1	1	0	0
658	61	1C	1	2	0	0	1	0	0	1	0	0	1	0	1	0	0	0	1	1	0	1	0	1	1	1	1	0	0	1	0	1	0	0	0	0	0	0	0	0	1	1	0	1	0	1	1	0	0
659	94	1C	1	2	0	1	1	0	0	1	0	1	1	0	0	0	0	0	0	1	0	1	1	1	1	1	1	1	1	1	0	0	1	0	0	0	0	0	0	0	1	0	0	1	0	0	0	0	0
660	36	1C	1	2	0	1	1	0	0	1	0	1	1	0	0	0	0	0	1	1	0	1	0	1	0	0	0	1	1	1	0	0	0	0	0	1	0	0	0	0	1	0	0	0	1	1	1	0	0
661	148	1C	1	2	0	1	1	0	1	1	0	1	1	0	0	0	0	0	0	0	0	1	0	1	1	1	0	1	1	1	0	1	1	0	0	1	0	0	0	0	1	0	0	1	0	1	1	0	0
662	158	2C	2	2	0	0	1	1	1	1	0	0	1	0	0	1	0	1	0	1	0	1	0	1	0	1	0	0	0	1	0	1	0	0	0	1	0	0	0	1	0	0	0	0	0	1	1	0	0
663	35	1C	1	2	0	1	1	0	0	0	0	0	1	0	0	0	0	0	0	1	0	1	0	1	1	0	0	1	0	1	0	1	0	0	0	1	0	0	0	0	0	1	0	0	0	1	1	0	0
664	95	1C	1	1	1	1	1	1	1	1	1	1	1	0	0	0	0	0	0	1	1	1	0	0	0	0	0	1	1	1	0	0	1	1	0	0	0	0	0	0	1	0	0	0	1	1	1	0	0
665	80	3C	3	1	1	1	1	1	1	1	0	0	1	0	1	1	1	1	0	0	0	1	1	0	1	0	1	0	0	1	0	0	0	0	0	1	0	0	0	0	1	0	0	0	0	1	0	0	0
666	56	3C	3	1	1	1	1	1	1	1	0	1	1	0	1	0	0	0	1	1	0	1	0	1	1	1	0	0	0	1	0	0	0	0	0	0	0	0	0	0	1	0	0	0	0	1	1	0	0
667	49	2C	2	1	1	0	1	1	1	1	0	1	1	0	0	0	0	0	0	1	0	1	1	1	1	1	1	0	1	1	0	0	1	0	0	1	0	0	0	1	0	1	0	0	0	1	1	0	1
668	193	2C	2	1	1	0	1	1	1	1	0	1	1	0	0	1	1	1	0	1	0	1	0	1	0	1	1	1	1	1	0	0	0	0	1	0	0	0	0	0	0	0	0	0	0	1	1	0	1
669	90	1C	1	2	0	0	1	0	0	1	0	1	1	0	0	0	0	0	0	1	0	1	1	1	1	0	0	0	1	1	0	0	0	0	0	0	0	0	0	0	1	0	0	0	0	1	1	0	0
670	119	1C	1	2	0	1	1	0	0	1	0	1	1	0	1	0	1	0	0	1	0	1	0	1	0	1	0	0	1	1	0	0	0	0	0	1	0	0	0	0	1	0	0	0	1	1	1	0	0
671	170	2C	2	2	1	0	1	1	1	1	0	1	1	0	0	0	1	0	0	1	1	1	0	1	1	1	1	0	1	1	0	1	1	0	1	0	0	0	1	1	0	1	0	1	0	1	1	1	1
672	180	3C	3	2	1	1	1	1	1	1	0	1	1	1	1	1	1	1	0	1	0	1	0	1	1	1	1	0	0	1	0	0	0	0	0	1	0	0	0	0	1	0	0	0	0	1	1	0	1
673	155	3C	3	1	1	1	1	1	1	1	0	0	1	0	1	0	0	1	0	1	0	1	0	0	0	0	0	1	0	1	0	0	0	0	0	0	0	0	0	0	1	0	0	0	0	1	1	0	1
674	163	2C	2	2	1	0	1	0	1	1	0	0	1	0	0	0	0	0	0	1	0	1	1	1	0	1	1	1	1	1	0	1	1	1	0	1	0	0	0	0	0	1	0	0	0	1	1	0	0
675	129	2C	2	1	1	0	1	1	1	1	0	1	1	0	0	0	0	0	0	1	0	1	0	1	1	1	0	0	0	1	0	0	0	0	0	1	0	0	1	0	0	0	0	0	0	1	1	0	0
676	120	3C	3	1	1	1	1	1	1	1	0	0	1	1	1	1	1	1	0	1	0	1	1	0	1	1	0	0	1	1	0	0	0	0	0	0	0	0	0	0	1	0	0	0	0	1	1	0	0
677	33	2C	2	1	1	0	1	1	0	1	0	1	1	0	0	0	0	0	0	1	0	1	0	1	1	1	0	1	1	1	0	0	1	0	1	1	0	0	0	1	0	1	0	0	0	1	1	0	1
678	74	1C	1	1	0	1	1	1	1	1	0	0	1	0	0	0	0	0	0	0	0	1	1	1	1	1	0	0	1	1	0	0	1	0	0	0	0	0	0	0	1	0	0	1	0	1	1	0	0
679	163	1C	1	1	0	0	1	0	0	0	0	0	1	0	0	1	0	0	0	1	0	1	1	1	0	1	0	0	0	1	0	0	1	0	0	1	1	0	0	0	1	0	0	0	0	1	1	0	0
680	130	2C	2	1	1	1	1	1	1	1	0	1	1	0	0	0	0	0	0	1	0	1	1	1	0	1	0	1	0	1	0	0	0	1	1	1	0	0	0	0	1	1	0	1	0	1	1	0	0
681	79	2C	2	1	1	0	1	1	1	1	0	1	1	0	1	1	0	0	0	1	0	1	0	1	0	1	1	1	1	1	0	0	1	0	1	1	0	0	0	0	0	1	0	0	0	1	1	0	1
682	181	2C	2	1	1	0	1	1	1	1	0	1	1	0	1	0	0	0	0	1	0	1	0	1	0	1	0	1	0	1	0	0	1	0	0	0	0	0	0	0	0	1	0	0	0	1	1	0	1
683	157	1C	1	1	0	1	1	0	1	0	0	1	1	0	1	1	1	0	0	1	0	1	0	1	1	1	0	0	0	1	0	0	1	0	0	0	0	0	0	0	1	0	0	0	0	1	1	0	0
684	97	3C	3	2	1	0	1	0	0	1	0	0	1	0	0	0	0	0	0	0	0	1	0	1	0	0	1	0	1	1	0	1	0	0	0	0	0	0	0	0	0	0	0	1	0	1	1	0	1
685	188	1C	1	1	0	1	1	1	1	1	0	1	1	0	1	0	1	0	0	1	0	1	0	1	0	0	1	1	0	1	0	0	1	0	0	1	0	0	0	0	0	1	0	1	0	1	1	0	1
686	79	1C	1	2	0	1	1	1	1	1	0	0	1	0	0	0	0	0	0	0	0	1	0	1	0	1	1	1	1	1	0	1	0	1	0	0	0	0	0	0	1	0	0	0	0	1	1	0	1
687	96	1C	1	1	0	1	1	0	1	1	0	0	1	1	0	0	0	0	0	1	0	1	1	1	0	1	0	1	0	1	0	0	0	0	0	0	0	0	0	0	1	0	0	0	0	1	1	0	0
688	38	1C	1	2	0	0	1	0	0	1	0	1	1	0	0	0	0	0	0	1	0	1	1	1	1	1	0	0	1	1	0	0	0	1	0	1	0	0	0	0	1	1	0	1	0	1	1	0	1
689	76	3C	3	1	1	0	1	1	1	1	0	0	1	1	1	1	0	1	0	1	0	1	0	1	0	1	0	0	0	1	0	0	0	1	0	1	0	0	0	0	1	0	0	1	0	1	1	0	0
690	54	2C	2	1	1	0	1	0	1	1	0	1	1	0	0	0	1	0	0	0	0	1	0	1	0	0	0	1	0	1	0	0	1	0	1	1	0	0	0	0	0	1	0	0	0	1	1	0	0
691	107	2C	2	2	1	1	1	1	1	1	0	0	1	1	1	0	1	0	0	0	0	1	0	1	1	1	0	1	1	1	0	1	0	0	0	1	0	0	0	0	0	0	0	0	0	1	1	0	0
692	122	1C	1	1	0	1	1	0	0	1	1	1	1	0	1	1	1	0	0	1	0	1	0	1	0	1	0	1	1	1	0	0	1	0	0	1	0	0	0	0	1	1	0	1	0	1	1	0	0
693	83	1C	1	2	0	1	1	1	1	1	0	0	1	0	1	0	0	0	1	1	0	1	0	1	0	0	0	0	1	1	0	1	0	0	0	1	0	0	0	0	1	0	0	0	1	1	1	0	0
694	70	2C	2	2	0	0	1	0	1	1	0	1	1	0	0	1	0	0	0	0	0	1	0	1	1	1	1	1	1	1	0	1	0	0	1	0	0	0	0	0	0	1	0	0	0	1	1	0	0
695	40	3C	3	2	1	1	1	1	0	1	0	0	1	0	1	0	1	1	0	0	0	1	0	1	1	0	0	0	1	1	0	0	0	0	0	0	0	0	0	0	1	0	0	0	0	1	0	0	0
696	114	2C	2	1	1	0	1	1	1	1	0	1	1	0	0	0	1	0	0	1	0	1	0	1	0	1	0	0	0	1	0	0	1	0	1	0	0	0	1	1	0	1	0	0	0	1	1	0	1
697	139	3C	3	2	1	1	1	1	1	1	1	0	1	0	1	0	1	1	0	1	0	1	0	1	0	1	1	1	1	1	0	1	0	0	0	1	0	0	0	0	1	0	0	0	0	1	1	0	0
698	82	1C	1	1	0	1	1	0	0	1	0	0	1	0	0	1	0	0	0	1	0	1	1	1	0	1	0	0	1	1	0	0	1	0	0	0	0	0	0	0	1	0	0	0	1	1	1	0	1
699	82	3C	3	2	1	1	1	1	1	1	0	0	0	0	0	1	1	1	0	1	0	1	1	1	1	0	0	0	0	1	0	0	1	0	0	1	0	0	0	0	1	1	0	1	0	1	1	0	0
700	151	1C	1	1	0	0	1	0	0	1	0	1	1	0	0	0	0	0	0	1	1	0	0	1	1	1	0	0	1	1	0	0	0	0	0	1	0	0	0	0	0	0	0	0	1	1	1	0	1
701	154	3C	3	1	1	0	1	1	1	1	0	0	1	1	1	1	1	1	0	0	0	1	0	1	1	1	0	0	0	1	0	0	0	0	0	0	0	0	0	0	1	0	0	0	0	1	1	0	0
702	133	3C	3	2	1	1	1	0	0	1	0	1	1	0	1	1	1	0	0	1	0	1	1	1	0	1	0	0	0	1	0	1	0	0	1	0	0	0	0	0	0	0	0	1	0	1	1	0	0
703	81	1C	1	1	0	0	1	1	1	0	0	1	1	1	0	0	0	0	0	1	0	1	1	1	0	1	0	0	0	1	0	0	0	0	0	0	0	0	0	0	1	0	0	0	1	1	1	0	0
704	55	2C	2	2	1	0	1	0	0	1	0	1	1	0	0	0	0	0	0	0	0	1	0	0	0	1	0	1	0	1	0	1	0	0	0	0	0	0	1	0	0	0	0	0	0	1	1	0	0
705	39	1C	1	2	0	1	1	1	0	1	0	1	1	1	0	0	1	0	1	1	0	1	0	1	1	1	0	0	1	1	0	0	1	0	0	1	0	0	0	0	0	1	0	0	0	1	1	0	1
706	63	2C	2	1	1	0	1	1	0	1	0	1	1	0	0	1	0	0	0	1	0	1	0	1	1	1	1	1	1	1	0	0	0	0	0	0	0	0	0	0	0	1	0	0	0	1	1	0	1
707	135	3C	3	1	1	0	1	1	1	1	0	0	1	0	0	1	1	1	0	0	0	1	0	1	1	1	1	1	0	1	0	0	0	0	0	1	0	0	0	0	1	0	0	0	0	1	1	0	0
708	92	1C	1	2	0	1	1	1	1	1	0	1	1	0	0	0	0	1	0	1	0	1	0	1	1	1	0	0	0	1	0	1	1	1	0	0	1	0	0	0	1	1	0	1	1	1	1	0	1
709	99	2C	2	1	0	1	1	1	1	1	0	1	1	0	0	0	0	0	0	0	1	1	0	1	1	0	0	1	0	1	0	0	0	0	0	0	0	0	0	0	0	0	0	0	0	0	0	0	0
710	94	2C	2	1	1	0	1	1	1	1	0	0	1	0	0	0	0	0	0	1	0	1	1	1	1	1	1	1	0	1	0	0	0	0	0	1	0	0	1	1	1	0	0	0	0	0	0	0	0
711	46	1C	1	2	0	1	1	1	0	1	0	0	1	0	0	0	0	0	1	1	0	1	1	1	0	0	0	1	0	1	0	0	0	0	0	0	0	1	0	0	1	1	0	1	0	1	1	0	1
712	43	1C	1	2	1	1	1	0	1	1	0	0	1	0	0	1	1	0	0	1	0	1	0	1	1	0	0	1	0	1	0	1	1	0	0	0	0	0	0	0	1	0	0	0	0	1	0	0	0
713	80	2C	2	2	1	1	1	1	1	1	0	0	1	0	0	1	0	1	0	0	0	1	0	0	0	1	0	1	1	1	0	0	0	0	0	0	0	0	0	0	0	1	0	0	0	0	1	0	0
714	174	3C	3	2	1	1	1	1	1	1	0	1	1	0	1	1	1	1	0	1	1	1	1	1	1	1	1	0	1	1	0	0	0	1	1	1	0	0	0	0	1	1	0	1	0	1	1	0	1
715	143	3C	3	1	1	0	1	0	1	1	0	1	1	0	1	0	0	1	0	0	0	1	1	1	1	1	0	1	0	1	0	0	0	0	0	1	0	0	0	0	1	0	0	0	0	1	1	0	0
716	105	2C	2	2	0	0	1	1	1	1	0	1	1	0	1	1	0	1	0	0	0	1	0	1	0	0	0	1	1	1	0	0	0	0	1	1	0	0	0	0	0	1	0	0	0	1	1	0	1
717	129	3C	3	2	1	1	1	1	1	1	0	0	1	0	1	0	0	1	0	0	0	1	0	1	1	1	0	0	0	1	0	0	0	0	0	0	0	0	0	0	1	0	0	0	0	1	0	0	0
718	110	1C	1	2	0	0	1	1	1	1	1	1	1	1	0	0	0	0	0	1	0	0	0	1	0	1	1	0	0	1	0	1	0	0	0	0	0	0	0	0	1	0	0	0	1	1	1	0	0
719	144	1C	1	2	0	0	1	1	1	1	0	0	1	0	0	0	1	0	0	1	0	1	0	1	0	1	1	1	0	1	0	0	1	0	0	1	0	0	0	0	1	1	0	1	0	1	1	0	1
720	138	3C	3	2	1	1	1	0	1	1	1	1	1	0	1	1	1	1	0	1	1	1	0	1	1	1	1	0	0	1	0	0	1	0	0	1	0	0	0	0	0	0	0	0	1	1	1	0	0
721	58	1C	1	1	0	0	1	0	1	1	0	1	1	0	0	0	0	0	0	1	0	1	0	1	0	1	0	1	1	1	0	0	1	0	0	1	0	0	0	0	1	1	0	1	1	1	1	0	1
722	177	2C	2	2	1	0	1	0	1	1	0	1	1	0	0	1	1	0	0	1	0	1	0	1	0	1	0	0	0	1	0	0	0	0	0	0	0	0	0	0	0	1	0	1	0	1	1	0	0
723	87	2C	2	1	1	0	0	1	1	1	0	1	1	0	0	0	0	0	0	1	0	1	0	1	1	1	1	1	1	1	0	0	1	0	1	1	1	0	0	1	1	1	0	0	0	1	1	0	1
724	88	2C	2	2	1	0	1	1	1	1	0	1	1	0	1	0	0	0	0	1	0	1	0	1	1	1	0	1	1	1	0	0	1	0	0	1	0	0	0	0	0	1	1	0	0	1	1	0	1
725	120	1C	1	2	0	1	1	0	0	1	0	0	1	0	0	0	0	0	0	1	1	1	0	0	1	0	0	0	0	1	0	1	1	0	0	0	0	0	0	0	0	0	0	1	0	1	1	0	0
726	113	3C	3	1	1	1	1	1	1	1	0	1	1	0	1	1	1	0	1	1	0	1	0	1	1	1	1	1	0	1	0	1	1	0	0	1	1	0	1	1	0	1	0	1	1	1	1	1	1
727	106	3C	3	1	1	1	1	1	1	0	0	1	1	0	1	0	0	1	0	1	0	1	1	1	1	1	0	1	1	1	0	0	0	0	0	1	0	0	0	0	1	0	0	1	0	1	1	0	1
728	56	1C	1	2	0	0	1	0	0	1	0	1	1	0	0	0	0	0	0	1	0	1	1	1	0	1	0	0	0	1	0	1	0	0	0	0	0	0	0	0	1	0	0	0	0	1	1	0	0
729	167	3C	3	2	0	0	1	1	0	0	0	1	1	1	0	1	1	0	0	0	1	1	0	1	0	0	0	1	0	1	0	1	0	0	0	0	0	0	0	0	1	0	0	0	0	1	1	0	1
730	145	2C	2	2	1	1	1	1	1	1	0	1	1	1	0	0	1	0	0	1	0	1	0	1	0	1	1	1	0	1	0	1	0	0	1	0	0	0	0	0	0	0	0	0	0	1	1	0	0
731	165	1C	1	1	0	1	1	0	0	0	0	1	1	1	0	0	0	0	0	1	0	1	1	1	1	1	0	0	1	1	0	0	1	0	0	0	0	0	0	0	1	1	0	0	0	1	1	0	1
732	169	3C	3	2	1	1	1	1	1	1	0	1	0	0	0	0	0	1	0	1	0	1	1	1	1	1	0	1	0	1	0	1	0	0	0	0	0	0	0	0	1	0	0	0	0	1	1	0	1
733	26	3C	3	2	1	0	1	1	1	1	0	1	1	1	1	0	1	1	0	1	0	1	0	1	0	1	1	1	0	1	0	1	0	0	0	1	1	0	0	0	1	1	0	0	0	1	1	0	1
734	48	3C	3	2	1	1	1	0	1	1	0	0	1	0	1	0	0	1	0	1	0	1	1	1	1	1	1	1	1	1	0	1	1	0	0	1	0	0	0	0	1	0	0	1	0	1	1	0	1
735	157	3C	3	2	1	1	1	1	1	1	0	1	1	0	1	1	1	1	0	0	0	1	0	1	0	0	0	0	0	1	0	1	0	0	0	0	0	0	0	0	1	0	0	0	0	1	0	0	0
736	69	1C	1	2	0	0	0	0	1	1	0	1	1	0	0	0	0	0	0	1	1	1	0	0	1	1	0	1	0	0	0	0	0	0	0	0	0	0	0	0	0	1	0	0	0	1	1	0	1
737	91	2C	2	1	1	0	0	1	1	1	0	1	1	0	0	0	0	0	0	1	1	1	0	1	1	1	0	0	1	1	0	0	1	0	1	0	0	0	0	1	0	0	0	0	0	1	1	0	1
738	55	3C	3	1	1	0	1	1	1	1	0	0	0	0	1	0	0	0	0	1	0	1	0	0	0	0	0	1	0	1	0	0	0	0	0	1	1	0	0	0	1	0	0	1	0	1	1	0	0
739	131	3C	3	1	1	1	1	1	1	1	0	1	1	1	1	0	1	0	0	1	0	1	0	0	1	0	0	0	0	1	0	0	0	0	0	0	0	0	0	0	1	0	0	0	0	1	0	0	0
740	172	1C	1	2	1	1	1	0	0	1	1	1	1	0	1	0	0	0	0	0	0	1	0	1	1	0	1	1	1	1	0	0	1	0	0	1	0	0	0	0	1	0	0	1	0	1	1	0	0
741	167	1C	1	1	0	0	0	1	0	0	0	1	1	1	0	0	1	0	0	1	1	1	0	0	0	0	0	0	1	1	0	0	0	0	0	0	0	0	0	0	0	1	0	1	0	1	1	0	1
742	146	2C	2	1	1	0	1	0	1	1	0	1	1	0	0	1	0	0	0	1	0	1	0	1	1	1	1	1	1	1	0	0	0	0	1	1	0	0	0	0	0	0	0	0	0	1	1	0	0
743	193	1C	1	2	1	1	1	1	1	1	0	0	1	0	0	0	0	0	0	1	0	1	0	1	0	1	0	1	1	1	0	0	0	0	0	0	0	0	0	0	1	1	0	0	0	1	1	0	1
744	165	3C	3	2	1	0	1	1	1	1	0	1	1	1	1	0	0	1	0	1	0	1	1	0	1	1	0	1	0	1	0	0	0	0	0	1	0	0	0	0	1	0	0	0	0	1	1	0	1
745	84	2C	2	2	1	1	1	1	1	1	0	1	1	0	0	1	1	0	0	1	0	1	1	1	1	1	1	1	1	1	0	0	1	0	1	0	0	0	0	1	0	1	0	0	0	1	1	0	1
746	166	1C	1	2	0	1	1	0	1	1	0	0	1	1	0	0	0	0	0	1	0	1	1	1	0	1	0	1	0	1	0	0	1	0	0	0	0	0	0	0	1	0	0	1	0	1	1	0	1
747	28	2C	2	2	1	0	1	1	1	1	0	1	1	0	0	0	0	0	0	1	0	1	0	1	0	1	0	1	0	1	0	1	0	0	0	0	0	0	0	0	0	0	0	0	0	1	1	0	0
748	81	3C	3	2	1	0	1	1	1	1	0	1	1	0	1	0	0	1	0	1	0	1	1	1	1	1	0	1	0	1	0	0	0	0	1	0	0	0	0	0	1	0	0	0	1	1	1	0	0
749	147	2C	2	1	0	0	1	1	1	1	0	1	1	0	0	0	1	0	0	0	1	1	0	0	0	1	0	1	0	1	0	0	0	0	0	0	0	0	0	0	0	0	0	0	0	1	1	1	0
750	136	2C	2	2	1	0	0	1	1	1	1	1	1	1	1	1	1	0	0	1	0	1	0	1	0	1	1	0	0	1	0	1	0	0	1	1	0	0	0	0	0	1	0	0	0	1	1	0	0
751	102	3C	3	1	1	1	1	1	1	1	0	1	1	0	1	1	1	1	0	1	0	1	0	1	1	0	1	0	1	1	0	0	0	0	0	0	0	0	0	0	1	0	0	0	0	1	1	0	0
752	141	3C	3	1	1	1	1	1	1	1	0	0	1	0	1	0	0	1	0	0	0	1	0	1	0	1	1	1	0	1	0	0	0	0	0	0	0	0	0	0	1	0	0	0	0	1	1	0	1
753	25	1C	1	1	0	0	0	1	1	1	0	1	1	1	1	0	0	0	0	1	1	1	0	1	0	0	0	0	0	1	0	0	0	0	0	0	0	0	0	0	1	0	0	0	0	0	0	0	0
754	75	2C	2	2	1	0	1	1	1	1	0	0	1	0	0	0	0	0	0	1	0	1	0	1	0	1	0	1	0	1	0	1	0	0	1	0	0	0	0	0	0	1	0	1	0	1	1	0	0
755	31	1C	1	2	0	1	1	0	0	1	0	0	1	0	0	0	0	0	0	1	1	1	1	1	1	1	0	1	1	1	0	1	1	1	0	1	0	0	0	0	1	1	0	1	1	1	1	0	1
756	121	1C	1	2	0	1	1	0	0	0	0	1	1	0	0	0	0	0	0	0	0	1	0	1	0	0	0	0	0	1	0	1	0	0	0	0	0	0	0	0	0	0	0	0	0	0	1	0	0
757	90	2C	2	1	1	1	1	0	1	1	0	1	0	0	0	0	0	1	0	1	0	1	1	1	1	1	0	1	0	1	0	0	0	0	1	0	0	0	1	0	0	0	0	0	0	1	1	0	0
758	171	1C	1	2	0	0	1	0	0	1	0	0	1	1	0	0	1	0	0	1	0	1	1	1	1	1	0	0	1	1	0	1	1	0	0	1	0	0	0	0	1	1	0	1	0	1	1	0	0
759	111	1C	1	1	0	0	1	1	1	1	0	0	1	1	0	1	0	0	0	1	1	1	1	1	1	1	1	1	1	1	0	0	1	0	0	1	1	0	0	0	1	0	0	1	0	1	1	0	1
760	34	3C	3	1	1	1	1	1	1	1	0	0	1	0	0	0	1	0	0	1	0	1	1	1	0	1	1	0	0	1	0	0	1	1	1	1	0	0	0	0	1	0	0	1	0	1	1	0	0
761	95	2C	2	2	1	0	0	1	1	1	0	1	1	0	0	1	0	0	0	0	0	1	0	1	0	1	0	0	0	1	0	1	1	0	1	0	0	0	0	0	0	0	0	0	1	0	1	0	1
762	117	2C	2	1	1	0	1	0	1	1	0	1	1	0	0	0	0	0	0	0	0	1	1	1	0	1	1	1	1	1	0	0	0	0	1	1	0	0	0	0	0	1	0	0	0	1	1	0	0
763	160	3C	3	2	1	1	1	1	1	1	1	1	1	0	1	1	1	1	0	1	0	1	1	1	1	1	1	1	0	1	0	1	0	0	0	1	0	0	0	0	1	1	0	0	0	1	1	0	1
764	66	1C	1	2	1	1	1	0	0	1	0	1	1	0	0	0	0	0	0	1	0	1	1	1	0	0	0	1	0	1	0	1	0	0	0	1	0	0	0	0	1	0	0	1	0	1	1	0	1
765	111	3C	3	2	1	1	1	1	1	1	1	1	1	1	1	1	1	1	0	1	0	1	1	1	1	1	1	0	1	1	0	1	1	0	0	1	0	0	0	0	1	0	0	1	0	1	1	0	0
766	179	1C	1	1	0	0	1	0	1	1	1	1	1	0	0	0	1	0	0	1	0	1	1	1	0	0	0	0	1	1	0	0	1	0	0	0	0	0	0	0	1	1	0	0	1	1	1	0	0
767	60	3C	3	2	1	1	1	1	1	1	0	0	1	0	1	0	1	1	0	1	0	1	0	1	1	1	1	1	0	1	0	1	0	0	0	1	0	0	0	0	1	0	0	0	0	1	1	0	1
768	28	3C	3	1	1	1	1	1	1	1	0	1	1	1	0	1	1	1	0	0	0	1	0	1	1	1	0	0	0	1	0	0	0	0	0	0	0	0	0	0	1	0	0	0	0	1	1	0	0
769	173	2C	2	2	1	0	1	1	1	1	0	1	1	0	1	1	0	1	0	0	0	1	0	1	1	1	0	1	1	1	0	1	0	0	1	1	0	0	0	0	0	0	0	0	0	1	1	0	0
770	32	3C	3	1	1	1	1	0	0	0	0	0	1	0	1	1	1	1	0	1	0	1	0	0	1	1	0	0	1	1	0	0	1	0	0	1	0	0	0	0	1	0	0	1	0	1	1	0	0
771	124	2C	2	1	1	1	1	0	1	1	0	1	1	0	0	0	0	0	0	0	0	1	0	1	0	1	0	1	0	1	0	0	0	0	0	0	0	0	0	0	0	1	0	0	0	1	1	1	0
772	152	3C	3	2	1	1	1	0	0	1	0	0	1	0	0	1	0	1	0	1	1	1	1	1	1	1	1	1	1	1	0	0	1	0	1	1	0	0	0	0	1	0	1	0	1	1	1	0	0
773	24	3C	3	2	0	0	1	0	0	1	0	1	1	0	1	1	1	1	0	1	0	1	0	1	1	1	0	1	1	1	0	0	0	0	0	1	0	0	0	0	1	0	0	0	0	1	1	0	0
774	187	3C	3	1	1	0	1	1	1	1	1	1	1	0	1	1	0	1	0	0	0	1	0	1	0	1	0	0	0	1	0	0	0	0	0	1	0	0	0	0	0	0	0	0	0	1	1	0	0
775	44	2C	2	1	0	0	0	1	1	1	0	0	1	0	0	0	1	0	0	1	1	1	0	1	1	1	0	1	1	1	0	0	0	0	1	0	0	0	1	0	0	1	0	0	0	1	1	0	1
776	187	2C	2	2	1	0	1	1	1	1	0	1	1	0	0	0	0	0	0	1	0	1	0	1	0	0	0	1	1	1	0	0	1	0	0	1	0	0	0	0	0	1	0	0	0	1	1	0	0
777	52	3C	3	2	1	1	1	1	1	1	0	1	1	0	1	1	1	1	0	1	0	1	1	1	0	1	1	0	0	1	0	1	1	0	0	1	0	0	0	0	1	1	0	1	0	1	1	0	1
778	73	1C	1	1	0	0	1	0	0	1	0	1	1	0	0	0	1	0	1	1	0	0	1	1	1	1	1	1	1	1	0	0	1	0	0	0	0	0	0	0	1	1	0	1	0	1	1	0	1
779	135	1C	1	2	0	1	1	1	1	1	0	0	1	0	1	0	0	0	0	1	0	1	0	1	1	0	0	0	0	1	0	0	0	0	0	1	0	0	0	0	0	0	0	0	0	1	1	0	1
780	99	3C	3	2	1	1	1	1	1	1	0	0	1	0	0	0	0	1	0	1	0	1	0	1	1	1	0	0	0	1	0	1	0	0	0	0	0	0	0	0	1	0	0	0	0	1	1	0	0
781	71	1C	1	1	0	1	1	0	0	0	0	0	1	0	0	0	0	0	0	1	0	1	0	1	1	1	0	0	0	1	0	0	1	0	0	1	0	0	0	0	0	1	0	1	0	1	1	0	1
782	33	3C	3	2	1	1	1	1	0	1	0	1	1	0	1	0	0	0	0	0	0	1	0	1	1	1	0	1	0	1	0	0	0	0	0	0	0	0	0	0	1	1	0	0	0	1	1	0	1
783	117	3C	3	2	1	0	1	0	1	1	0	1	1	0	1	0	0	1	1	1	0	1	0	1	1	0	0	0	0	1	0	1	1	1	1	1	0	0	0	0	1	0	0	0	0	0	0	0	0
784	182	3C	3	2	1	1	1	1	1	1	0	1	1	0	1	1	1	1	1	0	0	1	1	0	1	0	0	1	1	1	0	0	0	0	0	0	0	0	0	0	1	0	0	0	0	1	1	0	0
785	122	3C	3	2	1	1	1	1	1	1	1	1	1	0	0	1	1	1	0	1	0	1	0	1	0	1	1	1	1	1	0	0	1	0	0	1	0	0	0	0	0	0	0	0	0	1	0	0	0
786	89	3C	3	2	1	1	1	1	1	1	0	1	1	0	1	0	1	1	0	1	0	1	0	1	1	1	1	1	0	1	0	0	0	0	0	1	0	0	0	0	1	0	0	0	0	1	1	0	0
787	131	2C	2	2	0	0	1	1	1	1	0	1	1	0	0	0	0	1	0	0	0	1	0	0	1	1	0	1	0	1	0	0	1	0	0	0	0	0	0	0	0	0	0	1	0	1	1	0	0
788	162	1C	1	1	0	0	1	1	1	0	0	0	1	0	0	0	0	0	0	0	1	1	0	1	0	0	0	0	1	1	0	0	1	0	0	0	0	0	0	0	1	1	0	0	0	0	1	0	1
789	87	3C	3	2	1	1	1	1	1	1	0	1	1	0	0	0	0	1	0	1	0	1	0	1	1	1	0	1	1	1	0	0	1	0	0	1	1	0	0	0	1	0	0	0	0	1	1	0	1
790	183	3C	3	1	1	0	1	1	1	1	0	0	1	0	1	0	1	1	0	1	0	1	0	1	1	1	1	1	0	1	0	0	0	0	0	1	0	0	0	0	1	0	0	0	0	1	1	0	0
791	188	2C	2	2	1	1	1	1	1	1	0	1	1	0	0	1	1	0	0	1	0	1	1	1	1	1	1	1	0	1	0	0	0	0	0	0	0	0	0	0	0	0	0	0	0	1	0	0	0
792	29	2C	2	1	0	0	1	1	0	1	0	1	1	1	0	0	0	0	0	1	0	1	0	1	1	1	0	0	1	1	0	0	0	0	0	1	0	0	0	0	0	1	0	0	0	1	1	0	1
793	93	1C	1	1	0	1	1	0	0	1	0	0	1	0	0	0	0	0	0	1	0	1	1	1	1	1	1	1	1	1	0	0	1	0	0	0	0	0	0	0	1	1	1	1	1	1	1	0	1
794	96	2C	2	2	1	0	0	1	1	1	0	1	0	0	0	0	0	0	0	1	0	1	0	1	1	1	0	1	0	1	0	1	0	0	0	0	0	0	0	0	0	1	0	0	0	1	1	0	0
795	103	2C	2	2	1	0	1	1	1	1	1	1	1	1	0	0	0	0	0	1	1	1	0	1	1	1	1	1	0	1	0	0	1	0	1	1	0	0	0	1	0	0	0	0	0	1	1	0	1
796	158	1C	1	1	0	1	1	0	0	1	0	1	1	0	1	0	0	0	0	0	0	1	0	1	0	0	0	0	0	1	0	0	1	0	0	0	0	0	0	0	1	0	0	0	1	1	1	0	1
797	26	2C	2	1	1	1	1	1	1	1	0	1	1	0	0	0	0	0	0	1	0	1	0	1	0	1	1	1	0	1	0	0	0	0	0	0	0	0	0	0	0	1	0	0	0	1	1	0	1
798	146	3C	3	2	1	1	1	1	1	1	0	1	1	0	0	0	0	1	0	0	0	1	0	1	1	1	1	1	1	1	0	1	1	0	0	1	0	0	0	0	1	1	1	1	0	0	1	1	1
799	30	1C	1	1	0	0	1	1	1	0	0	1	1	0	1	1	1	1	1	1	0	1	0	1	1	1	0	0	1	1	0	0	1	0	0	1	0	0	0	0	1	0	0	1	1	1	1	0	0
800	102	2C	2	2	1	0	1	1	1	1	0	1	1	0	0	0	0	0	0	0	0	1	0	0	1	1	0	1	0	1	0	1	1	0	1	0	0	0	0	0	0	1	0	0	0	1	1	0	0
801	68	2C	2	2	1	1	1	1	1	1	0	1	1	1	0	1	0	1	0	1	0	1	0	1	0	1	0	0	0	1	0	0	1	0	0	1	0	0	0	1	1	1	0	1	0	0	1	0	1
802	73	3C	3	2	0	0	1	0	0	1	0	1	1	1	1	0	0	0	0	1	1	1	0	1	1	1	1	1	0	1	0	1	1	0	1	1	0	0	0	0	1	1	1	1	1	1	1	0	1
803	179	2C	2	2	1	0	1	1	1	1	0	0	1	0	0	0	1	1	0	0	0	1	0	1	0	1	0	1	1	1	0	0	0	0	1	0	0	0	0	0	0	1	0	0	0	1	1	0	1
804	118	1C	1	1	0	1	1	0	1	1	0	0	1	1	1	0	0	0	0	0	0	1	0	1	0	1	0	0	1	1	0	0	1	0	0	1	0	0	0	0	1	0	0	1	0	1	1	0	1
805	86	2C	2	1	1	0	1	0	1	1	0	1	1	0	0	0	0	1	0	1	0	1	1	1	1	1	1	1	1	1	0	0	1	0	1	1	0	0	1	1	0	1	0	0	0	1	1	0	1
806	37	2C	2	2	1	1	1	1	1	1	0	0	1	0	0	0	0	0	0	0	0	0	0	1	1	1	0	1	1	1	0	1	0	0	0	0	0	0	0	0	0	1	0	0	0	1	1	0	1
807	152	1C	1	1	0	1	1	1	1	0	0	0	1	1	0	0	0	0	0	1	1	1	1	1	1	1	1	1	0	1	0	0	1	0	0	1	0	0	0	0	1	0	0	1	0	1	1	0	0
808	153	1C	1	1	0	0	1	0	0	0	0	0	1	0	1	0	0	0	0	1	0	1	1	1	0	1	1	0	0	1	0	0	1	0	0	0	0	0	0	0	1	1	0	1	0	1	1	0	0
809	106	2C	2	2	1	0	1	1	0	1	0	1	1	1	0	0	0	0	0	1	0	1	1	1	1	1	0	1	1	1	0	0	0	0	1	1	0	0	1	0	0	1	0	0	0	1	1	0	1
810	151	2C	2	2	0	0	1	1	1	1	0	1	1	1	0	0	1	0	0	1	0	1	1	1	1	1	1	1	1	1	0	0	0	0	1	0	0	0	0	0	0	0	0	0	0	1	1	0	0
811	63	3C	3	2	1	1	1	1	1	1	0	1	1	0	1	0	0	1	0	0	0	1	0	1	0	1	0	0	0	1	0	1	1	0	0	1	0	0	0	0	1	0	0	0	0	1	1	0	0
812	52	2C	2	1	1	0	1	1	1	1	0	1	1	1	0	0	1	1	0	1	0	1	1	1	0	1	1	1	0	1	0	0	1	0	1	1	0	0	0	1	1	1	0	1	0	1	1	0	0
813	184	2C	2	1	1	0	1	1	1	1	1	1	1	1	0	0	0	1	0	1	0	1	0	1	0	1	0	0	0	1	0	0	0	0	1	1	0	0	0	0	0	1	0	1	0	1	1	0	0
814	162	2C	2	2	1	0	1	1	1	1	1	1	1	0	0	0	0	0	0	0	1	1	1	1	1	1	1	1	0	1	0	1	1	0	0	0	0	0	0	0	0	1	0	0	0	1	1	0	1
815	50	3C	3	2	0	0	1	0	0	1	0	1	1	0	1	0	0	1	0	1	1	1	0	1	1	0	1	1	0	1	0	1	0	0	0	0	0	0	0	0	1	0	0	0	0	1	1	0	1
816	136	3C	3	1	1	1	1	1	1	1	1	1	1	0	1	1	1	1	1	1	0	1	0	1	0	1	0	0	0	1	0	0	0	0	1	1	0	0	0	0	0	0	0	0	0	1	1	0	0
817	141	1C	1	2	0	1	1	0	0	1	0	1	1	0	1	0	1	1	0	0	0	1	0	1	0	0	0	0	1	1	0	0	1	0	0	0	0	0	0	0	1	1	0	1	0	1	1	0	1
818	27	3C	3	1	1	1	0	1	1	1	0	1	1	1	1	1	1	0	0	1	0	1	0	1	1	1	1	1	1	1	0	0	1	0	0	1	0	0	0	0	1	0	0	1	0	1	1	0	1
819	37	3C	3	1	1	1	1	1	1	1	0	0	1	1	1	1	0	1	0	1	0	1	0	1	1	0	0	1	1	1	0	0	0	0	0	1	0	0	0	0	1	0	0	0	0	1	1	0	0
820	60	2C	2	1	1	0	1	1	1	1	0	0	1	0	0	0	1	1	0	1	0	1	0	1	1	1	1	1	0	1	0	0	1	0	1	0	0	0	0	0	0	1	0	0	0	1	1	0	1
821	112	2C	2	1	1	0	1	0	1	1	1	1	1	1	0	1	0	0	0	1	0	1	0	0	0	0	0	0	1	0	0	0	0	0	0	1	0	0	0	0	0	0	0	0	0	1	1	0	0
822	35	3C	3	1	1	1	1	1	0	1	0	0	1	0	1	0	0	1	0	1	0	1	0	0	1	0	0	1	0	1	0	0	0	0	0	0	0	0	0	0	1	0	0	1	0	1	1	0	0
823	125	1C	1	2	0	0	1	0	0	1	1	1	1	0	0	0	0	0	0	1	0	1	0	1	0	0	1	1	0	1	0	0	0	1	0	0	0	0	0	1	0	0	0	1	0	1	1	0	0
824	184	1C	1	2	1	1	1	1	1	1	1	0	1	0	1	1	1	0	0	1	0	1	0	0	0	1	0	0	0	1	0	1	1	0	0	1	0	0	0	0	1	1	0	1	0	1	1	0	1
825	86	3C	3	2	1	1	1	1	1	1	0	0	1	0	1	1	1	1	0	1	1	1	1	1	1	1	1	1	1	1	0	1	1	0	0	1	0	0	0	0	1	0	1	0	0	1	1	0	1
826	69	3C	3	1	1	0	1	0	0	1	0	1	1	0	1	0	0	1	0	1	0	1	0	0	0	1	0	1	0	1	0	0	0	0	0	0	0	0	0	0	1	0	0	0	0	1	1	0	1
827	169	1C	1	1	0	1	1	0	0	1	0	1	0	0	0	0	0	0	0	1	0	1	1	1	1	1	0	1	0	1	0	0	1	0	0	0	0	0	0	0	1	1	0	0	0	1	1	0	1
828	143	1C	1	2	0	0	1	0	0	1	0	0	1	0	0	0	0	0	1	1	0	1	0	1	0	0	0	0	0	1	0	0	0	0	0	0	0	0	0	0	0	0	0	0	0	0	0	0	0
829	172	3C	3	1	1	1	1	0	0	1	0	1	1	0	1	1	1	0	0	1	0	1	0	1	0	0	1	1	1	1	0	0	1	0	0	1	0	0	0	0	1	0	1	0	0	1	1	0	0
830	113	2C	2	2	1	0	1	1	1	1	0	1	1	1	0	1	0	1	0	1	1	1	1	1	1	1	1	1	1	1	0	1	1	1	1	1	1	1	1	1	1	1	1	1	1	1	1	1	1
831	103	3C	3	1	1	1	1	1	1	1	0	1	1	1	1	1	0	0	0	1	0	1	1	1	1	1	1	1	0	1	0	0	0	0	0	1	0	0	0	0	1	0	0	0	0	1	1	0	1
832	185	3C	3	1	1	1	1	1	1	1	0	1	1	0	1	1	1	1	0	1	0	1	1	1	0	1	0	0	1	1	0	0	0	0	0	0	0	0	0	0	1	0	1	0	0	1	1	0	0
833	114	1C	1	2	0	1	1	0	0	1	0	1	1	0	0	0	1	0	0	0	0	1	0	1	0	1	0	0	1	1	0	0	1	0	0	1	1	0	0	0	1	0	0	1	0	1	1	0	0
[truncated: 677 more columns]
